# Supplementary material for: Eight potential biomarkers for distinguishing between lung adenocarcinoma and squamous cell carcinoma
Source: Oncotarget. 2017 May 3;8(42):71759–71. doi: 10.18632/oncotarget.17606 (PMC5641087; doi:10.18632/oncotarget.17606)
Supplement: Supplementary file 2 [file oncotarget-08-71759-s002.xlsx]

## Sheet: Sheet1
Table S1: Potentially differentially expressed genes between lung adenocarcinoma and squamous cell carcinoma in dataset GSE28571
Probe Set ID	Gene Symbol	Accession Number	Gene Description	Mean Signal of Group X-cancer	Mean Signal of Group L-cancer	d Score	Fold Change	p-value	q-value	Gene Feature	Biotype	Rank
209125_at	KRT6A	NM_005554	keratin 6A	5.87332	13.334	-20.9852	-176.149	1.8e-05	0	down	coding	1
206165_s_at	CLCA2	NM_006536	chloride channel accessory 2	3.72954	10.2285	-22.9215	-90.4433	1.8e-05	0	down	coding	2
235075_at	DSG3	NM_001944	desmoglein 3	3.25679	9.71835	-17.8617	-88.1298	1.8e-05	0	down	coding	3
201820_at	KRT5	NM_000424	keratin 5	6.01159	12.3755	-17.1963	-82.3625	1.8e-05	0	down	coding	4
217528_at	CLCA2	NM_006536	chloride channel accessory 2	3.56188	9.8011	-21.4355	-75.5428	1.8e-05	0	down	coding	5
217272_s_at	SERPINB13	NM_012397	serpin peptidase inhibitor, clade B (ovalbumin), member 13	4.10316	10.1134	-17.8563	-64.457	1.8e-05	0	down	coding	6
213680_at	KRT6B	NM_005555	keratin 6B	5.18853	10.9039	-14.0435	-52.5407	1.8e-05	0	down	coding	7
214580_x_at	KRT6A	NM_005554	keratin 6A	6.27849	11.9041	-20.6848	-49.3706	1.8e-05	0	down	coding	8
204455_at	DST	NM_001144769	dystonin	4.87609	10.4077	-20.6142	-46.2586	1.8e-05	0	down	coding	9
209863_s_at	TP63	NM_001114978	tumor protein p63	5.79084	11.3088	-16.5146	-45.8207	1.8e-05	0	down	coding	10
206032_at	DSC3	NM_001941	desmocollin 3	3.96966	9.41426	-16.8906	-43.55	1.8e-05	0	down	coding	11
206033_s_at	DSC3	NM_001941	desmocollin 3	3.84319	9.2092	-17.3865	-41.2409	1.8e-05	0	down	coding	12
205595_at	DSG3	NM_001944	desmoglein 3	4.76643	10.1113	-16.3221	-40.6416	1.8e-05	0	down	coding	13
204855_at	SERPINB5	NM_002639	serpin peptidase inhibitor, clade B (ovalbumin), member 5	5.6214	10.9265	-15.2505	-39.535	1.8e-05	0	down	coding	14
206166_s_at	CLCA2	NM_006536	chloride channel accessory 2	3.9128	9.21224	-17.9965	-39.3812	1.8e-05	0	down	coding	15
231771_at	GJB6	NM_001110219	gap junction protein, beta 6, 30kDa	4.31687	9.61133	-14.022	-39.2454	1.8e-05	0	down	coding	16
211361_s_at	SERPINB13	NM_012397	serpin peptidase inhibitor, clade B (ovalbumin), member 13	3.10407	8.3465	-15.4265	-37.8554	1.8e-05	0	down	coding	17
206164_at	CLCA2	NM_006536	chloride channel accessory 2	4.17049	8.73274	-17.0574	-23.6251	1.8e-05	0	down	coding	18
211194_s_at	TP63	NM_001114978	tumor protein p63	4.11983	8.52882	-16.5139	-21.2441	1.8e-05	0	down	coding	19
202504_at	TRIM29	NM_012101	tripartite motif containing 29	7.19471	11.6022	-14.6415	-21.2215	1.8e-05	0	down	coding	20
221854_at	PKP1	NM_000299	plakophilin 1 (ectodermal dysplasia/skin fragility syndrome)	6.03521	10.3299	-14.165	-19.6266	1.8e-05	0	down	coding	21
209126_x_at	KRT6B	NM_005555	keratin 6B	7.06651	11.3047	-17.9409	-18.8725	1.8e-05	0	down	coding	22
203798_s_at	VSNL1	NM_003385	visinin-like 1	4.13583	8.12872	-15.3931	-15.9214	1.8e-05	0	down	coding	23
203797_at	VSNL1	NM_003385	visinin-like 1	6.04277	9.50648	-15.0345	-11.0327	1.8e-05	0	down	coding	24
211002_s_at	TRIM29	NM_012101	tripartite motif containing 29	6.11315	9.37362	-14.7691	-9.58297	1.8e-05	0	down	coding	25
209098_s_at	JAG1	NM_000214	jagged 1	5.87107	8.98109	-14.4239	-8.634	1.8e-05	0	down	coding	26
216918_s_at	DST	NM_001144769	dystonin	6.65613	9.39293	-15.3025	-6.66586	1.8e-05	0	down	coding	27
216268_s_at	JAG1	NM_000214	jagged 1	9.34758	11.9626	-14.1081	-6.12618	1.8e-05	0	down	coding	28
209099_x_at	JAG1	NM_000214	jagged 1	9.49553	11.9886	-14.3428	-5.62977	1.8e-05	0	down	coding	29
205157_s_at	JUP	NM_000422	junction plakoglobin	6.81863	11.9156	-12.1012	-34.2255	1.9e-05	0	down	coding	30
244056_at	SFTA2	NM_205854	surfactant associated 2	11.0244	6.06872	12.877	31.0325	1.9e-05	0	up	coding	31
232202_at	FAM83B	NM_001010872	family with sequence similarity 83, member B	5.44544	9.29863	-12.7124	-14.4519	1.9e-05	0	down	coding	32
204971_at	CSTA	NM_005213	cystatin A (stefin A)	9.00479	12.8093	-13.0393	-13.9724	1.9e-05	0	down	coding	33
244107_at	---	---	---	3.58981	7.0887	-12.4232	-11.305	1.9e-05	0	down	coding	34
1559607_s_at	GBP6	NM_198460	guanylate binding protein family, member 6	4.56476	8.01774	-13.9299	-10.9509	1.9e-05	0	down	coding	35
211362_s_at	SERPINB13	NM_012397	serpin peptidase inhibitor, clade B (ovalbumin), member 13	4.08229	7.42736	-12.2747	-10.1617	1.9e-05	0	down	coding	36
1559606_at	GBP6	NM_198460	guanylate binding protein family, member 6	3.5839	6.9027	-12.4343	-9.97835	1.9e-05	0	down	coding	37
238542_at	ULBP2	NM_025217	UL16 binding protein 2	5.73772	8.89662	-12.241	-8.93151	1.9e-05	0	down	coding	38
213843_x_at	SLC6A8	NM_001142805	solute carrier family 6 (neurotransmitter transporter, creatine), member 8	7.80441	10.69	-13.0253	-7.39029	1.9e-05	0	down	coding	39
210854_x_at	SLC6A8	NM_001142805	solute carrier family 6 (neurotransmitter transporter, creatine), member 8	7.83541	10.619	-12.9882	-6.88565	1.9e-05	0	down	coding	40
231183_s_at	---	---	---	5.79236	8.48484	-13.4448	-6.46427	1.9e-05	0	down	coding	41
228806_at	RORC	NM_001001523	RAR-related orphan receptor C	7.30125	4.88574	12.1623	5.33511	1.9e-05	0	up	coding	42
205724_at	PKP1	NM_000299	plakophilin 1 (ectodermal dysplasia/skin fragility syndrome)	4.99445	7.375	-12.0532	-5.20736	1.9e-05	0	down	coding	43
221796_at	NTRK2	NM_001007097	neurotrophic tyrosine kinase, receptor, type 2	4.24991	9.19986	-11.9377	-30.9087	2e-05	0	down	coding	44
221795_at	NTRK2	NM_001007097	neurotrophic tyrosine kinase, receptor, type 2	4.27949	8.93948	-11.4644	-25.2811	2e-05	0	down	coding	45
212236_x_at	JUP	NM_000422	junction plakoglobin	8.25094	12.5632	-11.8072	-19.8669	2e-05	0	down	coding	46
210505_at	ADH7	NM_000673	alcohol dehydrogenase 7 (class IV), mu or sigma polypeptide	4.45164	8.63034	-12.0012	-18.1099	2e-05	0	down	coding	47
229290_at	DAPL1	NM_001017920	death associated protein-like 1	5.62513	9.67811	-11.4746	-16.5984	2e-05	0	down	coding	48
231315_at	---	---	---	8.92938	5.38045	11.3228	11.704	2e-05	0	up	coding	49
203074_at	ANXA8	NM_001039801	annexin A8	6.7755	9.96489	-11.382	-9.12224	2e-05	0	down	coding	50
216258_s_at	SERPINB13	NM_012397	serpin peptidase inhibitor, clade B (ovalbumin), member 13	3.28551	6.36091	-11.9247	-8.42921	2e-05	0	down	coding	51
202219_at	SLC6A8	NM_001142805	solute carrier family 6 (neurotransmitter transporter, creatine), member 8	7.48205	10.2598	-11.4223	-6.85762	2e-05	0	down	coding	52
229105_at	GPR39	NM_001508	G protein-coupled receptor 39	7.68132	4.99355	11.882	6.44313	2e-05	0	up	coding	53
212328_at	LIMCH1	NM_001112717	LIM and calponin homology domains 1	10.5361	7.88354	11.2982	6.28786	2e-05	0	up	coding	54
213139_at	SNAI2	NM_003068	snail family zinc finger 2	8.00119	10.5276	-11.7664	-5.76139	2e-05	0	down	coding	55
1554557_at	ATP11B	NM_014616	ATPase, class VI, type 11B	5.2034	7.67015	-11.9122	-5.52797	2e-05	0	down	coding	56
206156_at	GJB5	NM_005268	gap junction protein, beta 5, 31.1kDa	5.07273	7.42836	-11.9946	-5.11817	2e-05	0	down	coding	57
213796_at	SPRR1A	NM_001199828	small proline-rich protein 1A	4.40192	9.9306	-11.2179	-46.1634	2.1e-05	0	down	coding	58
211024_s_at	NKX2-1	NM_001079668	NK2 homeobox 1	9.89777	5.95082	11.0513	15.4224	2.1e-05	0	up	coding	59
1552487_a_at	BNC1	NM_001717	basonuclin 1	3.17	6.7809	-11.2387	-12.2177	2.1e-05	0	down	coding	60
231925_at	OTTHUMG00000159695	---	NULL	4.88669	7.54401	-11.1837	-6.30861	2.1e-05	0	down	coding	61
212327_at	LIMCH1	NM_001112717	LIM and calponin homology domains 1	9.85206	7.25612	11.0226	6.04587	2.1e-05	0	up	coding	62
225822_at	TMEM125	NM_144626	transmembrane protein 125	9.87361	7.30804	10.9744	5.91989	2.1e-05	0	up	coding	63
204268_at	S100A2	NM_005978	S100 calcium binding protein A2	8.11525	12.3968	-10.8714	-19.4486	2.2e-05	0	down	coding	64
213992_at	COL4A6	NM_001847	collagen, type IV, alpha 6	3.99901	6.91919	-10.6688	-7.56944	2.2e-05	0	down	coding	65
244463_at	ADAM23	NM_003812	ADAM metallopeptidase domain 23	3.55679	6.40172	-10.5534	-7.18471	2.2e-05	0	down	coding	66
214033_at	ABCC6	NM_001079528	ATP-binding cassette, sub-family C (CFTR/MRP), member 6	8.76021	6.10757	10.71	6.28819	2.2e-05	0	up	coding	67
215723_s_at	PLD1	NM_001130081	phospholipase D1, phosphatidylcholine-specific	4.91981	7.27015	-10.7793	-5.09948	2.2e-05	0	down	coding	68
208596_s_at	UGT1A1	NM_000463	UDP glucuronosyltransferase 1 family, polypeptide A1	6.03384	10.5633	-10.3755	-23.0947	2.3e-05	0	down	coding	69
206912_at	FOXE1	NM_004473	forkhead box E1 (thyroid transcription factor 2)	3.97248	7.99051	-10.3023	-16.2012	2.3e-05	0	down	coding	70
223704_s_at	DMRT2	NM_001130865	doublesex and mab-3 related transcription factor 2	4.02214	7.67584	-10.3131	-12.5856	2.3e-05	0	down	coding	71
242940_x_at	DLX6	NM_005222	distal-less homeobox 6	3.72738	6.68454	-10.2952	-7.76593	2.3e-05	0	down	coding	72
217744_s_at	PERP	NM_022121	PERP, TP53 apoptosis effector	10.0161	12.6252	-10.5062	-6.10124	2.3e-05	0	down	coding	73
201250_s_at	SLC2A1	NM_006516	solute carrier family 2 (facilitated glucose transporter), member 1	7.9501	10.5317	-10.284	-5.98605	2.3e-05	0	down	coding	74
230875_s_at	ATP11A	NM_015205	ATPase, class VI, type 11A	10.9757	8.44285	10.3094	5.78731	2.3e-05	0	up	coding	75
206307_s_at	FOXD1	NM_004472	forkhead box D1	5.29972	7.6925	-10.2983	-5.2517	2.3e-05	0	down	coding	76
215125_s_at	UGT1A1	NM_000463	UDP glucuronosyltransferase 1 family, polypeptide A1	5.15264	10.0661	-10.1695	-30.1369	2.4e-05	0	down	coding	77
228979_at	SFTA3	NM_001101341	surfactant associated 3	10.6891	5.92608	10.2705	27.1534	2.4e-05	0	up	coding	78
232082_x_at	SPRR3	NM_001097589	small proline-rich protein 3	4.99181	9.45432	-10.2571	-22.0469	2.4e-05	0	down	coding	79
210020_x_at	CALML3	NM_005185	calmodulin-like 3	5.09004	8.93586	-10.1378	-14.3783	2.4e-05	0	down	coding	80
207126_x_at	UGT1A1	NM_000463	UDP glucuronosyltransferase 1 family, polypeptide A1	6.50381	10.3398	-10.0523	-14.2809	2.4e-05	0	down	coding	81
204614_at	SERPINB2	NM_001143818	serpin peptidase inhibitor, clade B (ovalbumin), member 2	3.98763	7.77194	-10.1301	-13.7782	2.4e-05	0	down	coding	82
204532_x_at	UGT1A1	NM_000463	UDP glucuronosyltransferase 1 family, polypeptide A1	6.6164	10.2698	-10.1713	-12.5833	2.4e-05	0	down	coding	83
219580_s_at	TMC5	NM_001105248	transmembrane channel-like 5	9.53287	5.98129	10.2736	11.7255	2.4e-05	0	up	coding	84
226847_at	FST	NM_006350	follistatin	5.00901	8.52829	-10.0479	-11.4659	2.4e-05	0	down	coding	85
213808_at	ADAM23	NM_003812	ADAM metallopeptidase domain 23	3.67598	6.43302	-10.1103	-6.76004	2.4e-05	0	down	coding	86
215177_s_at	ITGA6	NM_000210	integrin, alpha 6	6.87403	9.40762	-10.2424	-5.7901	2.4e-05	0	down	coding	87
202236_s_at	SLC16A1	NM_001166496	solute carrier family 16, member 1 (monocarboxylic acid transporter 1)	6.76147	9.15337	-10.0796	-5.24847	2.4e-05	0	down	coding	88
211756_at	PTHLH	NM_002820	parathyroid hormone-like hormone	4.78527	9.4599	-9.87483	-25.539	2.5e-05	0	down	coding	89
231331_at	---	---	---	5.74613	9.49419	-9.91562	-13.4362	2.5e-05	0	down	coding	90
203953_s_at	CLDN3	NM_001306	claudin 3	9.34869	5.80922	9.90309	11.6275	2.5e-05	0	up	coding	91
210355_at	PTHLH	NM_002820	parathyroid hormone-like hormone	4.26513	7.6639	-9.93642	-10.5471	2.5e-05	0	down	coding	92
218322_s_at	ACSL5	NM_016234	acyl-CoA synthetase long-chain family member 5	9.30566	6.71325	9.851	6.03108	2.5e-05	0	up	coding	93
206094_x_at	UGT1A1	NM_000463	UDP glucuronosyltransferase 1 family, polypeptide A1	6.16779	9.84065	-9.75855	-12.7539	2.6e-05	0	down	coding	94
209800_at	KRT16	NM_005557	keratin 16	6.02897	9.52571	-9.81541	-11.2882	2.6e-05	0	down	coding	95
205776_at	FMO5	NM_001144829	flavin containing monooxygenase 5	8.57828	5.39505	9.70923	9.08343	2.6e-05	0	up	coding	96
228010_at	PPP2R2C	NM_001206994	protein phosphatase 2, regulatory subunit B, gamma	5.25337	8.32808	-9.66218	-8.4252	2.6e-05	0	down	coding	97
213693_s_at	MUC1	NM_001018016	mucin 1, cell surface associated	12.219	9.43468	9.7831	6.88897	2.6e-05	0	up	coding	98
220108_at	GNA14	NM_004297	guanine nucleotide binding protein (G protein), alpha 14	7.19747	4.72341	9.73866	5.55604	2.6e-05	0	up	coding	99
212977_at	CXCR7	NM_001047841	chemokine (C-X-C motif) receptor 7	8.40096	10.8598	-9.70634	-5.49771	2.6e-05	0	down	coding	100
213707_s_at	DLX5	NM_005221	distal-less homeobox 5	4.97586	7.47708	-9.55954	-5.66167	2.7e-05	0	down	coding	101
228570_at	BTBD11	NM_001017523	BTB (POZ) domain containing 11	5.70668	8.08825	-9.58368	-5.21103	2.7e-05	0	down	coding	102
214774_x_at	TOX3	NM_001080430	TOX high mobility group box family member 3	9.1517	4.89879	9.4865	19.0658	2.8e-05	0	up	coding	103
206300_s_at	PTHLH	NM_002820	parathyroid hormone-like hormone	5.00379	9.09458	-9.50874	-17.0393	2.8e-05	0	down	coding	104
235683_at	SESN3	NM_001271594	sestrin 3	5.78418	9.05211	-9.42121	-9.63262	2.8e-05	0	down	coding	105
229964_at	C9orf152	NM_001012993	chromosome 9 open reading frame 152	7.48759	4.5358	9.46991	7.73712	2.8e-05	0	up	coding	106
222904_s_at	TMC5	NM_001105248	transmembrane channel-like 5	8.96327	6.03131	9.44254	7.63147	2.8e-05	0	up	coding	107
203954_x_at	CLDN3	NM_001306	claudin 3	9.85472	7.3841	9.41342	5.54281	2.8e-05	0	up	coding	108
220658_s_at	ARNTL2	NM_001248002	aryl hydrocarbon receptor nuclear translocator-like 2	6.21367	8.55998	-9.44829	-5.08522	2.8e-05	0	down	coding	109
218990_s_at	SPRR3	NM_001097589	small proline-rich protein 3	5.31382	10.149	-9.35549	-28.546	2.9e-05	0	down	coding	110
216623_x_at	TOX3	NM_001080430	TOX high mobility group box family member 3	9.02988	4.7023	9.37464	20.0785	2.9e-05	0	up	coding	111
203691_at	PI3	NM_002638	peptidase inhibitor 3, skin-derived	6.02442	9.74209	-9.37723	-13.1562	2.9e-05	0	down	coding	112
207847_s_at	MUC1	NM_001018016	mucin 1, cell surface associated	11.2324	8.34471	9.34245	7.40094	2.9e-05	0	up	coding	113
227226_at	MRAP2	NM_138409	melanocortin 2 receptor accessory protein 2	4.8438	7.37482	-9.30806	-5.77982	2.9e-05	0	down	coding	114
236741_at	WDR72	NM_001277176	WD repeat domain 72	5.89644	8.3791	-9.30152	-5.58925	2.9e-05	0	down	coding	115
210372_s_at	TPD52L1	NM_001003395	tumor protein D52-like 1	7.13708	9.59378	-9.39818	-5.48961	2.9e-05	0	down	coding	116
41469_at	PI3	NM_002638	peptidase inhibitor 3, skin-derived	5.96966	9.54586	-9.23029	-11.9273	3e-05	0	down	coding	117
232116_at	GRHL3	NM_001195010	grainyhead-like 3 (Drosophila)	5.12387	7.61193	-9.28779	-5.61024	3e-05	0	down	coding	118
229030_at	CAPN8	NM_001143962	calpain 8	8.34831	5.10065	9.16784	9.49827	3.1e-05	0	up	coding	119
205064_at	SPRR1B	NM_003125	small proline-rich protein 1B	5.51292	10.7684	-9.07034	-38.2007	3.2e-05	0	down	coding	120
215108_x_at	TOX3	NM_001080430	TOX high mobility group box family member 3	8.8981	4.9318	9.12538	15.6306	3.2e-05	0	up	coding	121
225809_at	PARM1	NM_015393	prostate androgen-regulated mucin-like protein 1	9.46742	6.81864	9.06166	6.27137	3.2e-05	0	up	coding	122
241418_at	LOC344887	NR_033752	NmrA-like family domain containing 1 pseudogene	4.63295	8.884	-9.00033	-19.0413	3.3e-05	0	down	coding	123
240304_s_at	TMC5	NM_001105248	transmembrane channel-like 5	9.97423	6.42415	8.98233	11.7134	3.3e-05	0	up	coding	124
231867_at	TENM2	NM_001080428	teneurin transmembrane protein 2	4.62337	7.75466	-9.01627	-8.76218	3.3e-05	0	down	coding	125
214433_s_at	SELENBP1	NM_001258288	selenium binding protein 1	9.87679	7.1974	9.01	6.40588	3.3e-05	0	up	coding	126
228033_at	E2F7	NM_203394	E2F transcription factor 7	5.16067	7.62286	-9.02804	-5.51053	3.3e-05	0	down	coding	127
206100_at	CPM	NM_001005502	carboxypeptidase M	10.1694	7.71418	8.9778	5.48401	3.3e-05	0	up	coding	128
204948_s_at	FST	NM_006350	follistatin	7.23775	9.69404	-8.921	-5.48805	3.4e-05	0	down	coding	129
218182_s_at	CLDN1	NM_021101	claudin 1	6.39227	9.36723	-8.83846	-7.86236	3.5e-05	0	down	coding	130
209016_s_at	KRT7	NM_005556	keratin 7	10.8278	8.11759	8.80836	6.54434	3.6e-05	0	up	coding	131
227282_at	PCDH19	NM_001105243	protocadherin 19	4.51735	7.07945	-8.80583	-5.90568	3.6e-05	0	down	coding	132
1556773_at	---	---	---	4.50516	8.13283	-8.7473	-12.3606	3.7e-05	0	down	coding	133
223806_s_at	NAPSA	NM_004851	napsin A aspartic peptidase	12.1624	8.3436	8.69119	14.1112	3.8e-05	0	up	coding	134
227875_at	KLHL13	NM_001168299	kelch-like family member 13	5.63994	8.45647	-8.69097	-7.04466	3.8e-05	0	down	coding	135
209591_s_at	BMP7	NM_001719	bone morphogenetic protein 7	4.49972	7.05558	-8.70935	-5.88016	3.8e-05	0	down	coding	136
218211_s_at	MLPH	NM_001042467	melanophilin	10.5849	8.06152	8.68215	5.74911	3.8e-05	0	up	coding	137
204124_at	SLC34A2	NM_001177998	solute carrier family 34 (sodium phosphate), member 2	11.285	8.01788	8.59862	9.6272	4e-05	0	up	coding	138
204469_at	PTPRZ1	NM_001206838	protein tyrosine phosphatase, receptor-type, Z polypeptide 1	5.04048	9.12977	-8.51474	-17.0216	4.2e-05	0	down	coding	139
221305_s_at	UGT1A8	NM_019076	UDP glucuronosyltransferase 1 family, polypeptide A8	3.90201	7.29567	-8.51579	-10.5097	4.2e-05	0	down	coding	140
203908_at	SLC4A4	NM_001098484	solute carrier family 4, sodium bicarbonate cotransporter, member 4	8.21126	5.35685	8.52356	7.23207	4.2e-05	0	up	coding	141
207345_at	FST	NM_006350	follistatin	4.73953	7.33587	-8.51939	-6.0475	4.2e-05	0	down	coding	142
204952_at	LYPD3	NM_014400	LY6/PLAUR domain containing 3	6.66936	9.14702	-8.50963	-5.56993	4.2e-05	0	down	coding	143
209719_x_at	SERPINB3	NM_006919	serpin peptidase inhibitor, clade B (ovalbumin), member 3	6.19412	10.25	-8.45694	-16.6323	4.3e-05	0	down	coding	144
204424_s_at	LMO3	NM_001001395	LIM domain only 3 (rhombotin-like 2)	9.86276	6.4339	8.47198	10.7694	4.3e-05	0	up	coding	145
213721_at	SOX2	NM_003106	SRY (sex determining region Y)-box 2	6.52488	9.15094	-8.42167	-6.17337	4.4e-05	0	down	coding	146
229764_at	LOC101060141	NM_198485	uncharacterized LOC101060141	5.3023	8.34728	-8.37097	-8.25334	4.6e-05	0	down	coding	147
213110_s_at	COL4A5	NM_000495	collagen, type IV, alpha 5	6.74284	9.22976	-8.37753	-5.60583	4.6e-05	0	down	coding	148
219936_s_at	GPR87	NM_023915	G protein-coupled receptor 87	5.41814	9.01441	-8.2761	-12.0944	4.8e-05	0	down	coding	149
223832_s_at	CAPNS2	NM_032330	calpain, small subunit 2	5.73447	8.20482	-8.29778	-5.54179	4.8e-05	0	down	coding	150
228494_at	PPP1R9A	NM_001166160	protein phosphatase 1, regulatory subunit 9A	8.00453	5.60806	8.28194	5.26512	4.8e-05	0	up	coding	151
207935_s_at	KRT13	NM_002274	keratin 13	4.44536	8.50179	-8.25346	-16.6383	4.9e-05	0	down	coding	152
209720_s_at	SERPINB3	NM_006919	serpin peptidase inhibitor, clade B (ovalbumin), member 3	4.35813	8.38419	-8.26285	-16.2916	4.9e-05	0	down	coding	153
212950_at	GPR116	NM_001098518	G protein-coupled receptor 116	10.3512	8.00158	8.26004	5.097	4.9e-05	0	up	coding	154
208539_x_at	SPRR2B	NM_001017418	small proline-rich protein 2B	6.01168	9.41834	-8.23709	-10.6049	5e-05	0	down	coding	155
202831_at	GPX2	NM_002083	glutathione peroxidase 2 (gastrointestinal)	7.26276	11.3484	-8.16774	-16.9782	5.2e-05	0	down	coding	156
239370_at	LOC100505633	NR_038849	uncharacterized LOC100505633	4.72617	7.9376	-8.16461	-9.26271	5.2e-05	0	down	coding	157
214549_x_at	SPRR1A	NM_001199828	small proline-rich protein 1A	6.78928	10	-8.18448	-9.25837	5.2e-05	0	down	coding	158
219497_s_at	BCL11A	NM_018014	B-cell CLL/lymphoma 11A (zinc finger protein)	6.49718	8.84739	-8.1766	-5.09896	5.2e-05	0	down	coding	159
209351_at	KRT14	NM_000526	keratin 14	4.60731	8.82199	-8.1415	-18.5671	5.3e-05	0	down	coding	160
204734_at	KRT15	NM_002275	keratin 15	7.87181	10.9611	-8.12439	-8.51104	5.4e-05	0	down	coding	161
205597_at	SLC44A4	NM_001178044	solute carrier family 44, member 4	8.49091	5.77401	8.13786	6.57458	5.4e-05	0	up	coding	162
222073_at	COL4A3	NM_000091	collagen, type IV, alpha 3 (Goodpasture antigen)	7.73099	4.72938	8.10275	8.00895	5.5e-05	0	up	coding	163
203184_at	FBN2	NM_001999	fibrillin 2	4.13116	7.28569	-8.00427	-8.90452	5.8e-05	0	down	coding	164
222891_s_at	BCL11A	NM_018014	B-cell CLL/lymphoma 11A (zinc finger protein)	6.65887	9.05323	-7.996	-5.25745	5.8e-05	0	down	coding	165
205916_at	S100A7	NM_002963	S100 calcium binding protein A7	4.42807	7.8664	-7.90593	-10.8403	6.1e-05	0	down	coding	166
204437_s_at	FOLR1	NM_000802	folate receptor 1 (adult)	10.5781	6.96692	7.87347	12.2201	6.3e-05	0	up	coding	167
213456_at	SOSTDC1	NM_015464	sclerostin domain containing 1	5.07483	8.12788	-7.83706	-8.29968	6.4e-05	0	down	coding	168
206291_at	NTS	NM_006183	neurotensin	5.18999	10.3567	-7.78002	-35.9195	6.6e-05	0	down	coding	169
240422_at	LOC101060372	XM_003960139	dimethylaniline monooxygenase [N-oxide-forming] 5-like	6.25435	3.85079	7.80367	5.29106	6.6e-05	0	up	coding	170
229150_at	---	---	---	8.04903	5.66993	7.76443	5.20213	6.7e-05	0	up	coding	171
223278_at	GJB2	NM_004004	gap junction protein, beta 2, 26kDa	7.60193	10.2148	-7.71974	-6.11728	6.9e-05	0	down	coding	172
209699_x_at	AKR1C2	NM_001135241	aldo-keto reductase family 1, member C2	8.77299	12.3333	-7.62973	-11.797	7.5e-05	0	down	coding	173
210413_x_at	SERPINB3	NM_002974	serpin peptidase inhibitor, clade B (ovalbumin), member 3	6.63968	9.77828	-7.61231	-8.80668	7.6e-05	0	down	coding	174
213695_at	PON3	NM_000940	paraoxonase 3	9.64951	7.3084	7.61347	5.06692	7.6e-05	0	up	coding	175
212444_at	GPRC5A	NM_003979	G protein-coupled receptor, family C, group 5, member A	10.3599	8.00378	7.54648	5.11996	8e-05	0	up	coding	176
204151_x_at	AKR1C1	NM_001353	aldo-keto reductase family 1, member C1	9.67253	12.9841	-7.43235	-9.92815	8.7e-05	0	down	coding	177
225728_at	SORBS2	NM_001145670	sorbin and SH3 domain containing 2	8.32484	5.77278	7.45107	5.8647	8.7e-05	0	up	coding	178
230319_at	---	---	---	8.48559	5.65496	7.4144	7.11388	8.9e-05	0	up	coding	179
1556793_a_at	FAM83C	NM_178468	family with sequence similarity 83, member C	3.91099	6.27297	-7.38043	-5.14073	9.1e-05	0	down	coding	180
216594_x_at	AKR1C1	NM_001353	aldo-keto reductase family 1, member C1	9.52606	12.6357	-7.31391	-8.63189	9.6e-05	0	down	coding	181
1556055_at	---	---	---	8.20053	5.75738	7.29506	5.43827	9.7e-05	0	up	coding	182
231898_x_at	SOX2-OT	NR_004053	SOX2 overlapping transcript (non-protein coding)	3.24495	6.23292	-7.28205	-7.93357	9.9e-05	0	down	coding	183
223642_at	ZIC2	NM_007129	Zic family member 2	4.77797	7.25014	-7.26159	-5.54879	0.0001	0	down	coding	184
220393_at	LGSN	NM_001143940	lengsin, lens protein with glutamine synthetase domain	7.08688	3.5558	7.19615	11.5601	0.000106	0	up	coding	185
211653_x_at	AKR1C2	NM_001135241	aldo-keto reductase family 1, member C2	8.96138	12.2967	-7.17532	-10.0933	0.000108	0	down	coding	186
209598_at	PNMA2	NM_007257	paraneoplastic Ma antigen 2	8.47871	5.969	7.08736	5.69503	0.000116	0	up	coding	187
228969_at	AGR2	NM_006408	anterior gradient 2 homolog (Xenopus laevis)	8.83155	6.46779	7.08714	5.1471	0.000116	0	up	coding	188
205014_at	FGFBP1	NM_005130	fibroblast growth factor binding protein 1	7.17763	9.97912	-7.07033	-6.97161	0.000117	0	down	coding	189
1553605_a_at	ABCA13	NM_152701	ATP-binding cassette, sub-family A (ABC1), member 13	4.12194	6.69316	-7.01578	-5.94313	0.000122	0	down	coding	190
223779_at	AFAP1-AS1	NM_032654	AFAP1 antisense RNA 1	8.19729	5.53277	7.00499	6.34013	0.000123	0	up	coding	191
227174_at	WDR72	NM_001277176	WD repeat domain 72	6.53395	9.99733	-6.96406	-11.0301	0.000127	0	down	coding	192
224209_s_at	GDA	NM_001242505	guanine deaminase	4.38743	6.88164	-6.91558	-5.63419	0.000132	0	down	coding	193
206239_s_at	SPINK1	NM_003122	serine peptidase inhibitor, Kazal type 1	9.829	6.12313	6.89551	13.049	0.000134	0	up	coding	194
228038_at	SOX2	NM_003106	SRY (sex determining region Y)-box 2	7.44173	11.0965	-6.89618	-12.5951	0.000134	0	down	coding	195
205623_at	ALDH3A1	NM_000691	aldehyde dehydrogenase 3 family, member A1	6.17501	8.69597	-6.78415	-5.73963	0.000145	0	down	coding	196
211906_s_at	SERPINB4	NM_002974	serpin peptidase inhibitor, clade B (ovalbumin), member 4	3.91791	7.27739	-6.77167	-10.2637	0.000146	0	down	coding	197
1562102_at	---	---	---	4.26549	7.52173	-6.78014	-9.55495	0.000146	0	down	coding	198
209173_at	AGR2	NM_006408	anterior gradient 2 homolog (Xenopus laevis)	12.091	9.22652	6.75441	7.28254	0.000148	0	up	coding	199
206153_at	CYP4F11	NM_001128932	cytochrome P450, family 4, subfamily F, polypeptide 11	3.74623	6.31494	-6.54772	-5.93278	0.000176	0	down	coding	200
225987_at	STEAP4	NM_001205315	STEAP family member 4	10.7013	8.1625	6.47649	5.81108	0.000186	0	up	coding	201
205654_at	C4BPA	NM_000715	complement component 4 binding protein, alpha	10.6643	7.68239	6.47558	7.90061	0.000187	0	up	coding	202
206561_s_at	AKR1B10	NM_020299	aldo-keto reductase family 1, member B10 (aldose reductase)	6.15089	10.5338	-6.45281	-20.8629	0.00019	0	down	coding	203
229177_at	C16orf89	NM_001098514	chromosome 16 open reading frame 89	9.37027	6.54896	6.4134	7.06806	0.000196	0	up	coding	204
209810_at	SFTPB	NM_000542	surfactant protein B	13.3817	9.73696	6.37776	12.5073	0.000203	0	up	coding	205
206754_s_at	CYP2B6	NM_000767	cytochrome P450, family 2, subfamily B, polypeptide 6	9.21521	6.65113	6.33263	5.91378	0.00021	0	up	coding	206
37004_at	SFTPB	NM_000542	surfactant protein B	13.1818	9.41692	6.28004	13.5942	0.00022	0	up	coding	207
217626_at	AKR1C1	NM_001353	aldo-keto reductase family 1, member C1	6.10068	9.41326	-6.27432	-9.93543	0.00022	0	down	coding	208
203757_s_at	CEACAM6	NM_002483	carcinoembryonic antigen-related cell adhesion molecule 6 (non-specific cross reacting antigen)	12.6253	9.35375	6.2287	9.65695	0.000229	0	up	coding	209
211657_at	CEACAM6	NM_002483	carcinoembryonic antigen-related cell adhesion molecule 6 (non-specific cross reacting antigen)	12.8542	9.91567	6.21888	7.66616	0.000231	0	up	coding	210
218872_at	TESC	NM_001168325	tescalcin	8.23782	5.68402	6.17966	5.87179	0.000238	0	up	coding	211
206515_at	CYP4F3	NM_000896	cytochrome P450, family 4, subfamily F, polypeptide 3	3.93672	6.88022	-6.17785	-7.69277	0.000239	0	down	coding	212
223869_at	SOST	NM_025237	sclerostin	3.50293	5.93466	-6.1384	-5.39539	0.000247	0	down	coding	213
213936_x_at	SFTPB	NM_000542	surfactant protein B	11.8732	9.49139	6.06998	5.21205	0.000263	0	up	coding	214
211478_s_at	DPP4	NM_001935	dipeptidyl-peptidase 4	7.59475	5.0994	6.03244	5.63866	0.000272	0	up	coding	215
208025_s_at	HMGA2	NM_001015886	high mobility group AT-hook 2	5.22136	7.99715	-6.02142	-6.84848	0.000275	0	down	coding	216
1569344_a_at	---	---	---	7.40658	4.82323	5.93196	5.99333	0.000298	0	up	coding	217
1555854_at	AKR1C1	NM_001135241	aldo-keto reductase family 1, member C1	4.9796	8.13947	-5.85368	-8.93749	0.000319	0	down	coding	218
223836_at	FGFBP2	NM_031950	fibroblast growth factor binding protein 2	3.97734	6.70448	-5.7832	-6.6214	0.000341	0	down	coding	219
209278_s_at	TFPI2	NM_001271003	tissue factor pathway inhibitor 2	9.33212	6.08107	5.63238	9.52056	0.000395	0	up	coding	220
214354_x_at	SFTPB	NM_000542	surfactant protein B	11.6077	9.28349	5.63145	5.00781	0.000396	0	up	coding	221
227742_at	CLIC6	NM_053277	chloride intracellular channel 6	10.4413	8.09533	5.51178	5.08411	0.000444	0	up	coding	222
208498_s_at	ACTG1P4	NM_000699	actin, gamma 1 pseudogene 4	9.28063	6.82915	5.44583	5.46978	0.000474	0	up	coding	223
218976_at	DNAJC12	NM_021800	DnaJ (Hsp40) homolog, subfamily C, member 12	8.80183	6.40235	5.36024	5.27611	0.000517	0	up	coding	224
226147_s_at	PIGR	NM_002644	polymeric immunoglobulin receptor	10.9517	8.18045	5.30096	6.82721	0.000548	0	up	coding	225
209277_at	TFPI2	NM_001271003	tissue factor pathway inhibitor 2	8.14085	5.5735	5.26779	5.92718	0.000566	0	up	coding	226
209309_at	AZGP1	NM_001185	alpha-2-glycoprotein 1, zinc-binding	7.28721	4.36321	5.18331	7.58947	0.000619	0	up	coding	227
228241_at	AGR3	NM_176813	anterior gradient 3 homolog (Xenopus laevis)	10.3117	7.28975	5.10037	8.12251	0.000676	0	up	coding	228
229659_s_at	---	---	---	10.5846	8.0012	5.02491	5.99363	0.000735	0	up	coding	229
205680_at	MMP10	NM_002425	matrix metallopeptidase 10 (stromelysin 2)	5.2427	7.78317	-5.02152	-5.8178	0.000738	0	down	coding	230
209160_at	AKR1C3	NM_001253908	aldo-keto reductase family 1, member C3	9.57349	11.9353	-4.97766	-5.1402	0.000773	0	down	coding	231
210065_s_at	UPK1B	NM_006952	uroplakin 1B	4.43024	6.86604	-4.95255	-5.41062	0.000793	0	down	coding	232
204885_s_at	MSLN	NM_001177355	mesothelin	7.88438	5.5118	4.90667	5.17869	0.000834	0	up	coding	233
205549_at	PCP4	NM_006198	Purkinje cell protein 4	8.67459	6.1642	4.90378	5.69776	0.000838	0	up	coding	234
203824_at	TSPAN8	NM_004616	tetraspanin 8	9.77517	6.93913	4.90331	7.14055	0.000839	0	up	coding	235
230378_at	SCGB3A1	NM_052863	secretoglobin, family 3A, member 1	10.4933	7.92936	4.61082	5.91331	0.001175	0	up	coding	236
205625_s_at	CALB1	NM_004929	calbindin 1, 28kDa	4.01237	6.49804	-4.61033	-5.60095	0.001176	0	down	coding	237
218835_at	SFTPA2	NM_001098668	surfactant protein A2	12.8493	9.58446	4.46648	9.61228	0.001411	0	up	coding	238
204304_s_at	PROM1	NM_001145847	prominin 1	7.57134	5.21417	4.3962	5.12367	0.001545	0	up	coding	239
219612_s_at	FGG	NM_000509	fibrinogen gamma chain	9.1585	6.31743	4.29282	7.16554	0.001775	0.000534	up	coding	240
226228_at	AQP4	NM_001650	aquaporin 4	8.79077	6.30162	4.23891	5.61445	0.001913	0.000534	up	coding	241
223678_s_at	SFTPA1	NM_001093770	surfactant protein A1	9.9016	7.31413	3.77724	6.01043	0.003723	0.001972	up	coding	242
224588_at	XIST	NR_001564	X inactive specific transcript (non-protein coding)	9.4276	6.95039	2.69839	5.56818	0.020415	0.03324	up	coding	243
