# Supplementary material for: Eight potential biomarkers for distinguishing between lung adenocarcinoma and squamous cell carcinoma
Source: Oncotarget. 2017 May 3;8(42):71759–71. doi: 10.18632/oncotarget.17606 (PMC5641087; doi:10.18632/oncotarget.17606)
Supplement: Supplementary file 3 [file oncotarget-08-71759-s003.xlsx]

## Sheet: Sheet1
Table S2: Potentially differentially expressed genes between lung adenocarcinoma and squamous cell carcinoma in dataset GSE37745
Probe Set ID	Gene Symbol	Accession Number	Gene Description	Mean Signal of Group X-cancer	Mean Signal of Group L-cancer	t statistic	Fold Change	p-value	q-value	Gene Feature	Biotype	Rank
209125_at	KRT6A	NM_005554	keratin 6A	5.51728	12.6561	-20.4397	-140.927	0	0	down	coding	1
235075_at	DSG3	NM_001944	desmoglein 3	3.66786	10.1049	-20.255	-86.646	0	0	down	coding	2
206165_s_at	CLCA2	NM_006536	chloride channel accessory 2	3.89051	10.2993	-22.6984	-84.9649	0	0	down	coding	3
217528_at	CLCA2	NM_006536	chloride channel accessory 2	3.59463	9.8969	-22.6613	-78.9171	0	0	down	coding	4
201820_at	KRT5	NM_000424	keratin 5	6.35064	12.3098	-19.0486	-62.2157	0	0	down	coding	5
213680_at	KRT6B	NM_005555	keratin 6B	5.39969	11.1332	-17.0121	-53.2072	0	0	down	coding	6
206032_at	DSC3	NM_001941	desmocollin 3	4.17267	9.73613	-20.1211	-47.29	0	0	down	coding	7
209863_s_at	TP63	NM_001114978	tumor protein p63	6.1037	11.5756	-21.9723	-44.3825	0	0	down	coding	8
214580_x_at	KRT6A	NM_005554	keratin 6A	6.39359	11.7231	-19.8079	-40.2109	0	0	down	coding	9
206166_s_at	CLCA2	NM_006536	chloride channel accessory 2	3.85329	9.14413	-20.2668	-39.1472	0	0	down	coding	10
204455_at	DST	NM_001144769	dystonin	5.09027	10.3443	-20.4439	-38.1615	0	0	down	coding	11
206033_s_at	DSC3	NM_001941	desmocollin 3	3.84207	9.08755	-19.273	-37.9355	0	0	down	coding	12
213796_at	SPRR1A	NM_001199828	small proline-rich protein 1A	4.3371	9.53988	-11.8599	-36.8294	0	0	down	coding	13
217272_s_at	SERPINB13	NM_012397	serpin peptidase inhibitor, clade B (ovalbumin), member 13	4.27056	9.45602	-16.5058	-36.3898	0	0	down	coding	14
221796_at	NTRK2	NM_001007097	neurotrophic tyrosine kinase, receptor, type 2	4.31694	9.42881	-14.9746	-34.5801	0	0	down	coding	15
228979_at	SFTA3	NM_001101341	surfactant associated 3	10.9048	5.83456	13.9572	33.5971	0	0	up	coding	16
205157_s_at	JUP	NM_000422	junction plakoglobin	6.89175	11.9174	-17.0455	-32.5732	0	0	down	coding	17
205064_at	SPRR1B	NM_003125	small proline-rich protein 1B	5.43442	10.3438	-10.9926	-30.0526	0	0	down	coding	18
231771_at	GJB6	NM_001110219	gap junction protein, beta 6, 30kDa	4.46929	9.30993	-13.9133	-28.6535	0	0	down	coding	19
244056_at	SFTA2	NM_205854	surfactant associated 2	11.0506	6.24464	15.2144	27.9721	0	0	up	coding	20
206164_at	CLCA2	NM_006536	chloride channel accessory 2	4.3175	9.0635	-19.335	-26.8341	0	0	down	coding	21
204855_at	SERPINB5	NM_002639	serpin peptidase inhibitor, clade B (ovalbumin), member 5	5.89889	10.6324	-19.2132	-26.6036	0	0	down	coding	22
205595_at	DSG3	NM_001944	desmoglein 3	5.02312	9.70823	-17.3395	-25.7252	0	0	down	coding	23
209351_at	KRT14	NM_000526	keratin 14	4.78195	9.46083	-11.2217	-25.6143	0	0	down	coding	24
211361_s_at	SERPINB13	NM_012397	serpin peptidase inhibitor, clade B (ovalbumin), member 13	3.08144	7.75297	-14.9874	-25.4842	0	0	down	coding	25
229290_at	DAPL1	NM_001017920	death associated protein-like 1	5.54557	9.9839	-14.5545	-21.6805	0	0	down	coding	26
216623_x_at	TOX3	NM_001080430	TOX high mobility group box family member 3	9.14557	4.72535	14.296	21.4101	0	0	up	coding	27
207935_s_at	KRT13	NM_002274	keratin 13	4.13963	8.5376	-11.4253	-21.0823	0	0	down	coding	28
214774_x_at	TOX3	NM_001080430	TOX high mobility group box family member 3	9.24234	4.91466	14.3937	20.08	0	0	up	coding	29
212236_x_at	JUP	NM_000422	junction plakoglobin	8.1564	12.4216	-16.9923	-19.2292	0	0	down	coding	30
218990_s_at	SPRR3	NM_001097589	small proline-rich protein 3	5.52376	9.74738	-10.1096	-18.6826	0	0	down	coding	31
232082_x_at	SPRR3	NM_001097589	small proline-rich protein 3	5.21875	9.37885	-10.9689	-17.8779	0	0	down	coding	32
215125_s_at	UGT1A1	NM_000463	UDP glucuronosyltransferase 1 family, polypeptide A1	5.88043	10.0334	-11.6178	-17.7891	0	0	down	coding	33
202504_at	TRIM29	NM_012101	tripartite motif containing 29	7.04148	11.1829	-21.4137	-17.6475	0	0	down	coding	34
206239_s_at	SPINK1	NM_003122	serine peptidase inhibitor, Kazal type 1	10.28	6.15315	13.6405	17.471	0	0	up	coding	35
221795_at	NTRK2	NM_001007097	neurotrophic tyrosine kinase, receptor, type 2	4.16171	8.26885	-12.7341	-17.2334	0	0	down	coding	36
221854_at	PKP1	NM_000299	plakophilin 1 (ectodermal dysplasia/skin fragility syndrome)	6.37503	10.4646	-16.9933	-17.0254	0	0	down	coding	37
211756_at	PTHLH	NM_002820	parathyroid hormone-like hormone	5.29067	9.36971	-11.984	-16.9011	0	0	down	coding	38
206291_at	NTS	NM_006183	neurotensin	5.72697	9.7881	-8.65194	-16.6926	0	0	down	coding	39
203798_s_at	VSNL1	NM_003385	visinin-like 1	4.36033	8.42093	-18.42	-16.6864	0	0	down	coding	40
211024_s_at	NKX2-1	NM_001079668	NK2 homeobox 1	9.96794	5.90749	16.3975	16.6846	0	0	up	coding	41
241418_at	LOC344887	NR_033752	NmrA-like family domain containing 1 pseudogene	5.20466	9.26481	-10.9379	-16.6812	0	0	down	coding	42
215108_x_at	TOX3	NM_001080430	TOX high mobility group box family member 3	8.99192	4.95553	14.1233	16.4087	0	0	up	coding	43
231331_at	---	---	---	5.65981	9.67977	-13.9865	-16.2229	0	0	down	coding	44
210505_at	ADH7	NM_000673	alcohol dehydrogenase 7 (class IV), mu or sigma polypeptide	4.79912	8.79303	-13.1799	-15.9325	0	0	down	coding	45
209126_x_at	KRT6B	NM_005555	keratin 6B	7.16821	11.1512	-19.0018	-15.812	0	0	down	coding	46
206912_at	FOXE1	NM_004473	forkhead box E1 (thyroid transcription factor 2)	3.96366	7.91931	-13.6386	-15.5155	0	0	down	coding	47
232202_at	FAM83B	NM_001010872	family with sequence similarity 83, member B	5.71285	9.58924	-20.3849	-14.6862	0	0	down	coding	48
204469_at	PTPRZ1	NM_001206838	protein tyrosine phosphatase, receptor-type, Z polypeptide 1	5.70791	9.55243	-11.0101	-14.3653	0	0	down	coding	49
231867_at	TENM2	NM_001080428	teneurin transmembrane protein 2	5.08522	8.92909	-12.0724	-14.3589	0	0	down	coding	50
223806_s_at	NAPSA	NM_004851	napsin A aspartic peptidase	12.1758	8.3447	12.1187	14.2323	0	0	up	coding	51
244107_at	---	---	---	3.54848	7.36874	-16.7513	-14.1258	0	0	down	coding	52
204268_at	S100A2	NM_005978	S100 calcium binding protein A2	8.54045	12.3359	-11.8498	-13.8847	0	0	down	coding	53
231315_at	---	---	---	9.13643	5.34855	16.2025	13.8123	0	0	up	coding	54
1552487_a_at	BNC1	NM_001717	basonuclin 1	3.14249	6.90567	-13.6454	-13.5778	0	0	down	coding	55
208596_s_at	UGT1A1	NM_000463	UDP glucuronosyltransferase 1 family, polypeptide A1	6.77597	10.4965	-11.7077	-13.1825	0	0	down	coding	56
209720_s_at	SERPINB3	NM_006919	serpin peptidase inhibitor, clade B (ovalbumin), member 3	4.65659	8.3607	-10.0811	-13.0331	0	0	down	coding	57
210020_x_at	CALML3	NM_005185	calmodulin-like 3	5.98652	9.65832	-11.8363	-12.7445	0	0	down	coding	58
209719_x_at	SERPINB3	NM_006919	serpin peptidase inhibitor, clade B (ovalbumin), member 3	6.35642	9.99956	-10.2019	-12.4938	0	0	down	coding	59
37004_at	SFTPB	NM_000542	surfactant protein B	13.0991	9.49057	7.71195	12.1979	0	0	up	coding	60
204971_at	CSTA	NM_005213	cystatin A (stefin A)	8.78135	12.3865	-16.2563	-12.1691	0	0	down	coding	61
206561_s_at	AKR1B10	NM_020299	aldo-keto reductase family 1, member B10 (aldose reductase)	6.83297	10.3883	-7.08949	-11.7564	0	0	down	coding	62
206300_s_at	PTHLH	NM_002820	parathyroid hormone-like hormone	5.48676	9.02783	-11.3201	-11.6404	0	0	down	coding	63
203797_at	VSNL1	NM_003385	visinin-like 1	6.09985	9.62695	-18.4952	-11.5282	0	0	down	coding	64
219936_s_at	GPR87	NM_023915	G protein-coupled receptor 87	5.72487	9.24794	-12.2399	-11.4961	0	0	down	coding	65
209810_at	SFTPB	NM_000542	surfactant protein B	13.3317	9.82086	7.87465	11.3993	0	0	up	coding	66
240304_s_at	TMC5	NM_001105248	transmembrane channel-like 5	10.1677	6.67233	13.1645	11.2778	0	0	up	coding	67
205916_at	S100A7	NM_002963	S100 calcium binding protein A7	4.63535	8.11651	-9.36458	-11.1669	0	0	down	coding	68
211194_s_at	TP63	NM_001114978	tumor protein p63	4.62267	8.07527	-17.0061	-10.9481	0	0	down	coding	69
209800_at	KRT16	NM_005557	keratin 16	6.33057	9.74651	-12.2673	-10.6734	0	0	down	coding	70
227174_at	WDR72	NM_001277176	WD repeat domain 72	6.74649	10.1195	-10.9807	-10.3606	0	0	down	coding	71
1556773_at	---	---	---	4.86035	8.22316	-10.8434	-10.2875	0	0	down	coding	72
204424_s_at	LMO3	NM_001001395	LIM domain only 3 (rhombotin-like 2)	9.69446	6.33913	13.0203	10.2342	0	0	up	coding	73
208539_x_at	SPRR2B	NM_001017418	small proline-rich protein 2B	5.89083	9.21963	-9.5266	-10.0478	0	0	down	coding	74
202831_at	GPX2	NM_002083	glutathione peroxidase 2 (gastrointestinal)	7.99636	11.3248	-9.02188	-10.045	0	0	down	coding	75
1559607_s_at	GBP6	NM_198460	guanylate binding protein family, member 6	4.67476	7.98838	-17.0721	-9.94253	0	0	down	coding	76
219580_s_at	TMC5	NM_001105248	transmembrane channel-like 5	9.46382	6.15127	14.279	9.93524	0	0	up	coding	77
219612_s_at	FGG	NM_000509	fibrinogen gamma chain	9.53741	6.24067	8.52365	9.82692	0	0	up	coding	78
203757_s_at	CEACAM6	NM_002483	carcinoembryonic antigen-related cell adhesion molecule 6 (non-specific cross reacting antigen)	12.777	9.4873	9.55865	9.77889	0	0	up	coding	79
207126_x_at	UGT1A1	NM_000463	UDP glucuronosyltransferase 1 family, polypeptide A1	7.08141	10.3656	-11.1422	-9.74187	0	0	down	coding	80
203953_s_at	CLDN3	NM_001306	claudin 3	9.10046	5.82615	16.0343	9.6753	0	0	up	coding	81
210355_at	PTHLH	NM_002820	parathyroid hormone-like hormone	5.00644	8.27641	-12.1012	-9.64626	0	0	down	coding	82
218835_at	SFTPA2	NM_001098668	surfactant protein A2	12.7671	9.49717	6.19388	9.64575	0	0	up	coding	83
204437_s_at	FOLR1	NM_000802	folate receptor 1 (adult)	10.371	7.11093	11.8568	9.58051	0	0	up	coding	84
228038_at	SOX2	NM_003106	SRY (sex determining region Y)-box 2	7.85916	11.1103	-8.83284	-9.52093	0	0	down	coding	85
231898_x_at	SOX2-OT	NR_004053	SOX2 overlapping transcript (non-protein coding)	3.25043	6.49441	-9.43176	-9.47408	0	0	down	coding	86
206094_x_at	UGT1A1	NM_000463	UDP glucuronosyltransferase 1 family, polypeptide A1	6.89806	10.1382	-11.2417	-9.44866	0	0	down	coding	87
229030_at	CAPN8	NM_001143962	calpain 8	8.45226	5.21837	13.9811	9.40802	0	0	up	coding	88
203184_at	FBN2	NM_001999	fibrillin 2	4.53669	7.77003	-10.2632	-9.4044	0	0	down	coding	89
223704_s_at	DMRT2	NM_001130865	doublesex and mab-3 related transcription factor 2	4.20369	7.43318	-11.3764	-9.37936	0	0	down	coding	90
204614_at	SERPINB2	NM_001143818	serpin peptidase inhibitor, clade B (ovalbumin), member 2	4.15109	7.36946	-10.8558	-9.30734	0	0	down	coding	91
220393_at	LGSN	NM_001143940	lengsin, lens protein with glutamine synthetase domain	6.97563	3.78695	11.2866	9.11779	0	0	up	coding	92
226847_at	FST	NM_006350	follistatin	5.48893	8.67508	-12.3057	-9.10175	0	0	down	coding	93
205776_at	FMO5	NM_001144829	flavin containing monooxygenase 5	8.63778	5.45617	17.9779	9.07321	0	0	up	coding	94
244463_at	ADAM23	NM_003812	ADAM metallopeptidase domain 23	3.65833	6.83579	-12.5153	-9.0471	0	0	down	coding	95
204532_x_at	UGT1A1	NM_000463	UDP glucuronosyltransferase 1 family, polypeptide A1	7.17098	10.332	-11.2416	-8.94477	0	0	down	coding	96
228241_at	AGR3	NM_176813	anterior gradient 3 homolog (Xenopus laevis)	10.3498	7.24288	7.95145	8.61524	0	0	up	coding	97
213808_at	ADAM23	NM_003812	ADAM metallopeptidase domain 23	3.57524	6.66115	-12.4757	-8.49083	0	0	down	coding	98
203074_at	ANXA8	NM_001039801	annexin A8	6.96833	10.0385	-14.27	-8.39852	0	0	down	coding	99
211906_s_at	SERPINB4	NM_002974	serpin peptidase inhibitor, clade B (ovalbumin), member 4	4.00147	7.07114	-7.99511	-8.39583	0	0	down	coding	100
204734_at	KRT15	NM_002275	keratin 15	8.16789	11.2268	-10.2666	-8.33316	0	0	down	coding	101
213456_at	SOSTDC1	NM_015464	sclerostin domain containing 1	5.21549	8.2577	-10.1035	-8.23752	0	0	down	coding	102
1559606_at	GBP6	NM_198460	guanylate binding protein family, member 6	3.34457	6.38413	-14.6077	-8.22237	0	0	down	coding	103
204124_at	SLC34A2	NM_001177998	solute carrier family 34 (sodium phosphate), member 2	11.2399	8.20728	11.6032	8.1832	0	0	up	coding	104
210065_s_at	UPK1B	NM_006952	uroplakin 1B	4.88128	7.86688	-7.10646	-7.92054	0	0	down	coding	105
214549_x_at	SPRR1A	NM_001199828	small proline-rich protein 1A	6.85412	9.83307	-9.35499	-7.88413	0	0	down	coding	106
203691_at	PI3	NM_002638	peptidase inhibitor 3, skin-derived	6.55603	9.52613	-9.59856	-7.83593	0	0	down	coding	107
216918_s_at	DST	NM_001144769	dystonin	6.14407	9.10857	-15.4544	-7.80553	0	0	down	coding	108
213992_at	COL4A6	NM_001847	collagen, type IV, alpha 6	4.48312	7.42113	-12.7291	-7.66354	0	0	down	coding	109
211657_at	CEACAM6	NM_002483	carcinoembryonic antigen-related cell adhesion molecule 6 (non-specific cross reacting antigen)	12.9356	10.0033	9.21096	7.63347	0	0	up	coding	110
209173_at	AGR2	NM_006408	anterior gradient 2 homolog (Xenopus laevis)	12.249	9.34614	10.8856	7.47896	0	0	up	coding	111
239370_at	LOC100505633	NR_038849	uncharacterized LOC100505633	4.79637	7.69268	-9.29857	-7.44519	0	0	down	coding	112
41469_at	PI3	NM_002638	peptidase inhibitor 3, skin-derived	6.23392	9.11848	-9.66999	-7.38479	0	0	down	coding	113
205654_at	C4BPA	NM_000715	complement component 4 binding protein, alpha	10.4547	7.58087	9.90093	7.33004	0	0	up	coding	114
222904_s_at	TMC5	NM_001105248	transmembrane channel-like 5	8.9179	6.04734	14.9605	7.3135	0	0	up	coding	115
206515_at	CYP4F3	NM_000896	cytochrome P450, family 4, subfamily F, polypeptide 3	4.57777	7.44596	-7.02144	-7.3015	0	0	down	coding	116
207847_s_at	MUC1	NM_001018016	mucin 1, cell surface associated	11.1259	8.27325	12.7319	7.22303	0	0	up	coding	117
229177_at	C16orf89	NM_001098514	chromosome 16 open reading frame 89	9.48495	6.64449	10.8339	7.16247	0	0	up	coding	118
218976_at	DNAJC12	NM_021800	DnaJ (Hsp40) homolog, subfamily C, member 12	9.47544	6.64284	10.9137	7.12357	0	0	up	coding	119
203908_at	SLC4A4	NM_001098484	solute carrier family 4, sodium bicarbonate cotransporter, member 4	8.39405	5.56175	12.9388	7.12209	0	0	up	coding	120
203824_at	TSPAN8	NM_004616	tetraspanin 8	9.95557	7.13765	8.22027	7.05148	0	0	up	coding	121
226147_s_at	PIGR	NM_002644	polymeric immunoglobulin receptor	11.1849	8.3675	7.55105	7.04906	0	0	up	coding	122
242940_x_at	DLX6	NM_005222	distal-less homeobox 6	3.81666	6.63039	-11.7631	-7.03098	0	0	down	coding	123
228010_at	PPP2R2C	NM_001206994	protein phosphatase 2, regulatory subunit B, gamma	5.91561	8.69628	-11.1877	-6.87174	0	0	down	coding	124
235683_at	SESN3	NM_001271594	sestrin 3	6.11697	8.89746	-10.3163	-6.87082	0	0	down	coding	125
229764_at	LOC101060141	NM_198485	uncharacterized LOC101060141	5.4901	8.2672	-10.8586	-6.85471	0	0	down	coding	126
210413_x_at	SERPINB3	NM_002974	serpin peptidase inhibitor, clade B (ovalbumin), member 3	6.67127	9.43601	-8.8746	-6.79628	0	0	down	coding	127
221305_s_at	UGT1A8	NM_019076	UDP glucuronosyltransferase 1 family, polypeptide A8	3.86791	6.62718	-9.11968	-6.77053	0	0	down	coding	128
229105_at	GPR39	NM_001508	G protein-coupled receptor 39	7.76055	5.01522	16.7459	6.70542	0	0	up	coding	129
205597_at	SLC44A4	NM_001178044	solute carrier family 44, member 4	8.51843	5.78609	13.3654	6.64536	0	0	up	coding	130
210064_s_at	UPK1B	NM_006952	uroplakin 1B	4.95611	7.67079	-7.19182	-6.56447	0	0	down	coding	131
222073_at	COL4A3	NM_000091	collagen, type IV, alpha 3 (Goodpasture antigen)	7.52219	4.8093	12.16	6.55634	0	0	up	coding	132
211002_s_at	TRIM29	NM_012101	tripartite motif containing 29	6.12141	8.82957	-17.2373	-6.53487	0	0	down	coding	133
209016_s_at	KRT7	NM_005556	keratin 7	10.9489	8.24871	12.1333	6.49881	0	0	up	coding	134
217626_at	AKR1C1	NM_001353	aldo-keto reductase family 1, member C1	6.77956	9.47785	-7.09606	-6.49034	0	0	down	coding	135
209278_s_at	TFPI2	NM_001271003	tissue factor pathway inhibitor 2	9.14879	6.46936	7.80219	6.40604	0	0	up	coding	136
226228_at	AQP4	NM_001650	aquaporin 4	8.77792	6.10138	6.39461	6.39324	0	0	up	coding	137
211478_s_at	DPP4	NM_001935	dipeptidyl-peptidase 4	7.93592	5.25961	12.0274	6.39222	0	0	up	coding	138
230323_s_at	TMEM45B	NM_138788	transmembrane protein 45B	8.85671	6.18311	13.018	6.38022	0	0	up	coding	139
1553605_a_at	ABCA13	NM_152701	ATP-binding cassette, sub-family A (ABC1), member 13	4.4125	7.0834	-9.29164	-6.3683	0	0	down	coding	140
223678_s_at	SFTPA1	NM_001093770	surfactant protein A1	9.59548	6.92622	6.07632	6.36105	0	0	up	coding	141
209699_x_at	AKR1C2	NM_001135241	aldo-keto reductase family 1, member C2	9.86849	12.5338	-7.84134	-6.34361	0	0	down	coding	142
1555854_at	AKR1C1	NM_001135241	aldo-keto reductase family 1, member C1	5.99788	8.66287	-6.35737	-6.34221	0	0	down	coding	143
229964_at	C9orf152	NM_001012993	chromosome 9 open reading frame 152	7.29761	4.63868	13.295	6.31564	0	0	up	coding	144
205014_at	FGFBP1	NM_005130	fibroblast growth factor binding protein 1	7.08584	9.72178	-9.71504	-6.21577	0	0	down	coding	145
227875_at	KLHL13	NM_001168299	kelch-like family member 13	5.60243	8.23827	-11.7315	-6.21539	0	0	down	coding	146
202219_at	SLC6A8	NM_001142805	solute carrier family 6 (neurotransmitter transporter, creatine), member 8	7.74908	10.3796	-15.1513	-6.19231	0	0	down	coding	147
209098_s_at	JAG1	NM_000214	jagged 1	5.90951	8.5333	-14.1776	-6.16366	0	0	down	coding	148
209591_s_at	BMP7	NM_001719	bone morphogenetic protein 7	4.53628	7.15609	-11.7913	-6.14668	0	0	down	coding	149
213693_s_at	MUC1	NM_001018016	mucin 1, cell surface associated	12.4003	9.78076	12.3315	6.14567	0	0	up	coding	150
218211_s_at	MLPH	NM_001042467	melanophilin	10.8408	8.22311	15.9617	6.13766	0	0	up	coding	151
205623_at	ALDH3A1	NM_000691	aldehyde dehydrogenase 3 family, member A1	6.43285	9.01826	-7.8525	-6.00187	0	0	down	coding	152
213721_at	SOX2	NM_003106	SRY (sex determining region Y)-box 2	6.94893	9.52136	-11.1481	-5.94812	0	0	down	coding	153
214033_at	ABCC6	NM_001079528	ATP-binding cassette, sub-family C (CFTR/MRP), member 6	8.68669	6.12955	15.6364	5.88542	0	0	up	coding	154
213695_at	PON3	NM_000940	paraoxonase 3	9.75556	7.2009	13.4882	5.87527	0	0	up	coding	155
225987_at	STEAP4	NM_001205315	STEAP family member 4	10.6526	8.09828	10.6201	5.87404	0	0	up	coding	156
1562102_at	---	---	---	5.20825	7.76222	-6.06339	-5.87247	0	0	down	coding	157
238542_at	ULBP2	NM_025217	UL16 binding protein 2	6.17722	8.72729	-13.7394	-5.85662	0	0	down	coding	158
228969_at	AGR2	NM_006408	anterior gradient 2 homolog (Xenopus laevis)	9.02499	6.50964	12.7349	5.71737	0	0	up	coding	159
226755_at	MIR205HG	NM_001104548	MIR205 host gene (non-protein coding)	4.11383	6.62896	-14.1225	-5.71651	0	0	down	coding	160
213843_x_at	SLC6A8	NM_001142805	solute carrier family 6 (neurotransmitter transporter, creatine), member 8	7.75255	10.2642	-15.5094	-5.70259	0	0	down	coding	161
218322_s_at	ACSL5	NM_016234	acyl-CoA synthetase long-chain family member 5	9.37449	6.86379	14.2885	5.69897	0	0	up	coding	162
228494_at	PPP1R9A	NM_001166160	protein phosphatase 1, regulatory subunit 9A	8.20154	5.70237	11.5833	5.65359	0	0	up	coding	163
230319_at	---	---	---	8.46572	5.9668	9.4435	5.65262	0	0	up	coding	164
205680_at	MMP10	NM_002425	matrix metallopeptidase 10 (stromelysin 2)	5.53193	8.03084	-6.15099	-5.65257	0	0	down	coding	165
205549_at	PCP4	NM_006198	Purkinje cell protein 4	8.40396	5.9053	7.98676	5.65161	0	0	up	coding	166
225822_at	TMEM125	NM_144626	transmembrane protein 125	9.9863	7.49524	17.9302	5.62192	0	0	up	coding	167
212328_at	LIMCH1	NM_001112717	LIM and calponin homology domains 1	10.3505	7.862	15.452	5.61207	0	0	up	coding	168
1556793_a_at	FAM83C	NM_178468	family with sequence similarity 83, member C	4.18443	6.66917	-9.04933	-5.59733	0	0	down	coding	169
211653_x_at	AKR1C2	NM_001135241	aldo-keto reductase family 1, member C2	9.98513	12.4672	-7.1927	-5.58712	0	0	down	coding	170
204151_x_at	AKR1C1	NM_001353	aldo-keto reductase family 1, member C1	10.5744	13.0362	-7.49305	-5.50889	0	0	down	coding	171
214433_s_at	SELENBP1	NM_001258288	selenium binding protein 1	9.76762	7.306	13.4076	5.50833	0	0	up	coding	172
209598_at	PNMA2	NM_007257	paraneoplastic Ma antigen 2	8.74386	6.28681	13.1722	5.49093	0	0	up	coding	173
225728_at	SORBS2	NM_001145670	sorbin and SH3 domain containing 2	8.60326	6.14921	12.2201	5.47952	0	0	up	coding	174
206400_at	LGALS7	NM_001042507	lectin, galactoside-binding, soluble, 7	6.32089	8.76793	-8.02389	-5.45297	0	0	down	coding	175
223779_at	AFAP1-AS1	NM_032654	AFAP1 antisense RNA 1	8.42353	5.97891	10.4682	5.44384	0	0	up	coding	176
210854_x_at	SLC6A8	NM_001142805	solute carrier family 6 (neurotransmitter transporter, creatine), member 8	7.78283	10.2197	-15.3175	-5.41463	0	0	down	coding	177
206754_s_at	CYP2B6	NM_000767	cytochrome P450, family 2, subfamily B, polypeptide 6	9.20671	6.77	10.4851	5.41405	0	0	up	coding	178
208153_s_at	FAT2	NM_001447	FAT atypical cadherin 2	5.03085	7.4627	-12.9713	-5.39582	0	0	down	coding	179
204136_at	COL7A1	NM_000094	collagen, type VII, alpha 1	6.55485	8.9763	-16.5996	-5.3571	0	0	down	coding	180
204988_at	FGB	NM_001184741	fibrinogen beta chain	6.88003	4.46195	7.37941	5.34459	0	0	up	coding	181
212327_at	LIMCH1	NM_001112717	LIM and calponin homology domains 1	9.99357	7.58337	15.7979	5.31548	0	0	up	coding	182
224209_s_at	GDA	NM_001242505	guanine deaminase	4.60388	7.00698	-8.70939	-5.28939	0	0	down	coding	183
213110_s_at	COL4A5	NM_000495	collagen, type IV, alpha 5	7.00736	9.40173	-10.7231	-5.25748	0	0	down	coding	184
1554252_a_at	CERS3	NM_178842	ceramide synthase 3	3.53696	5.93082	-10.2672	-5.25561	0	0	down	coding	185
218872_at	TESC	NM_001168325	tescalcin	8.46829	6.07855	10.441	5.24061	0	0	up	coding	186
228033_at	E2F7	NM_203394	E2F transcription factor 7	5.80571	8.19462	-13.6019	-5.23763	0	0	down	coding	187
213139_at	SNAI2	NM_003068	snail family zinc finger 2	8.00541	10.3942	-14.515	-5.23708	0	0	down	coding	188
240422_at	LOC101060372	XM_003960139	dimethylaniline monooxygenase [N-oxide-forming] 5-like	6.23078	3.84511	15.5606	5.22588	0	0	up	coding	189
206156_at	GJB5	NM_005268	gap junction protein, beta 5, 31.1kDa	5.16813	7.54774	-16.3022	-5.20396	0	0	down	coding	190
231925_at	OTTHUMG00000159695	---	NULL	5.515	7.89229	-12.4629	-5.19559	0	0	down	coding	191
240143_at	---	---	---	3.36117	5.73293	-10.6387	-5.1757	0	0	down	coding	192
235737_at	TSLP	NM_033035	thymic stromal lymphopoietin	3.90493	6.2761	-9.68254	-5.1736	0	0	down	coding	193
203954_x_at	CLDN3	NM_001306	claudin 3	9.61449	7.24525	16.9188	5.16671	0	0	up	coding	194
205724_at	PKP1	NM_000299	plakophilin 1 (ectodermal dysplasia/skin fragility syndrome)	5.00014	7.36503	-13.5149	-5.15114	0	0	down	coding	195
221805_at	NEFL	NM_006158	neurofilament, light polypeptide	3.9043	6.26774	-6.23194	-5.14599	0	0	down	coding	196
208025_s_at	HMGA2	NM_001015886	high mobility group AT-hook 2	5.37501	7.73394	-7.52012	-5.1299	0	0	down	coding	197
242909_at	---	---	---	4.40561	6.7627	-13.5055	-5.12336	0	0	down	coding	198
203717_at	DPP4	NM_001935	dipeptidyl-peptidase 4	8.65651	6.31278	12.1928	5.0761	0	0	up	coding	199
40284_at	FOXA2	NM_021784	forkhead box A2	8.19605	5.85708	10.7781	5.05941	0	0	up	coding	200
206100_at	CPM	NM_001005502	carboxypeptidase M	10.3222	7.98454	13.2536	5.05485	0	0	up	coding	201
201250_s_at	SLC2A1	NM_006516	solute carrier family 2 (facilitated glucose transporter), member 1	8.06634	10.4019	-13.3959	-5.04759	0	0	down	coding	202
229150_at	---	---	---	7.92738	5.59234	14.6893	5.04565	0	0	up	coding	203
213936_x_at	SFTPB	NM_000542	surfactant protein B	11.8983	9.57049	8.19838	5.02035	0	0	up	coding	204
201884_at	CEACAM5	NM_004363	carcinoembryonic antigen-related cell adhesion molecule 5	11.1562	8.82922	5.81492	5.01769	0	0	up	coding	205
228806_at	RORC	NM_001001523	RAR-related orphan receptor C	7.57123	5.24536	16.7904	5.01366	0	0	up	coding	206
207345_at	FST	NM_006350	follistatin	4.71509	7.03798	-10.5357	-5.00336	0	0	down	coding	207
205625_s_at	CALB1	NM_004929	calbindin 1, 28kDa	4.48329	6.89311	-5.44068	-5.31406	0	1e-06	down	coding	208
228782_at	SCGB3A2	NM_054023	secretoglobin, family 3A, member 2	10.7693	8.42234	5.20922	5.08763	1e-06	3e-06	up	coding	209
224588_at	XIST	NR_001564	X inactive specific transcript (non-protein coding)	9.29594	6.95977	4.14444	5.0496	5.6e-05	0.000115	up	coding	210
