# Supplementary material for: Eight potential biomarkers for distinguishing between lung adenocarcinoma and squamous cell carcinoma
Source: Oncotarget. 2017 May 3;8(42):71759–71. doi: 10.18632/oncotarget.17606 (PMC5641087; doi:10.18632/oncotarget.17606)
Supplement: Supplementary file 5 [file oncotarget-08-71759-s005.xlsx]

## Sheet: Sheet1
Table S4: Potentially differentially expressed genes between lung adenocarcinoma and squamous cell carcinoma in dataset GSE50081
Probe Set ID	Gene Symbol	Accession Number	Gene Description	Mean Signal of Group X-cancer	Mean Signal of Group L-cancer	t statistic	Fold Change	p-value	q-value	Gene Feature	Biotype	Rank
209125_at	KRT6A	NM_005554	keratin 6A	5.53771	11.3708	-11.8063	-57.0061	0	0	down	coding	1
213680_at	KRT6B	NM_005555	keratin 6B	4.86527	10.1507	-10.7118	-39.0018	0	0	down	coding	2
201820_at	KRT5	NM_000424	keratin 5	5.80079	11.0135	-11.8158	-37.0827	0	0	down	coding	3
207935_s_at	KRT13	NM_002274	keratin 13	3.58197	8.16427	-8.53158	-23.9558	0	0	down	coding	4
214580_x_at	KRT6A	NM_005554	keratin 6A	6.64286	11.1874	-11.4831	-23.3376	0	0	down	coding	5
210020_x_at	CALML3	NM_005185	calmodulin-like 3	4.86273	9.35634	-11.2033	-22.5274	0	0	down	coding	6
235075_at	DSG3	NM_001944	desmoglein 3	2.76524	7.16905	-10.3801	-21.1679	0	0	down	coding	7
213796_at	SPRR1A	NM_001199828	small proline-rich protein 1A	4.21366	8.56854	-7.50994	-20.462	0	0	down	coding	8
221854_at	PKP1	NM_000299	plakophilin 1 (ectodermal dysplasia/skin fragility syndrome)	5.71062	9.89763	-10.6665	-18.2144	0	0	down	coding	9
205157_s_at	JUP	NM_000422	junction plakoglobin	6.44437	10.5814	-9.72949	-17.5942	0	0	down	coding	10
209351_at	KRT14	NM_000526	keratin 14	4.20363	8.2882	-7.63757	-16.966	0	0	down	coding	11
204855_at	SERPINB5	NM_002639	serpin peptidase inhibitor, clade B (ovalbumin), member 5	4.5977	8.63799	-10.6499	-16.4531	0	0	down	coding	12
206165_s_at	CLCA2	NM_006536	chloride channel accessory 2	3.28581	7.31538	-9.63895	-16.3312	0	0	down	coding	13
209863_s_at	TP63	NM_001114978	tumor protein p63	5.59118	9.5332	-10.1375	-15.3697	0	0	down	coding	14
206561_s_at	AKR1B10	NM_020299	aldo-keto reductase family 1, member B10 (aldose reductase)	5.69506	9.61757	-7.94689	-15.1633	0	0	down	coding	15
231771_at	GJB6	NM_001110219	gap junction protein, beta 6, 30kDa	3.96118	7.76344	-9.64048	-13.9507	0	0	down	coding	16
217528_at	CLCA2	NM_006536	chloride channel accessory 2	2.98563	6.75902	-9.3157	-13.6742	0	0	down	coding	17
228979_at	SFTA3	NM_001101341	surfactant associated 3	8.65574	4.91489	8.50002	13.3692	0	0	up	coding	18
244056_at	SFTA2	NM_205854	surfactant associated 2	9.81151	6.08924	7.39006	13.1981	0	0	up	coding	19
202504_at	TRIM29	NM_012101	tripartite motif containing 29	6.95061	10.6587	-12.3786	-13.0696	0	0	down	coding	20
205595_at	DSG3	NM_001944	desmoglein 3	3.72014	7.41282	-10.4573	-12.9302	0	0	down	coding	21
212236_x_at	JUP	NM_000422	junction plakoglobin	7.80269	11.4678	-10.4008	-12.6852	0	0	down	coding	22
232082_x_at	SPRR3	NM_001097589	small proline-rich protein 3	4.52836	8.1405	-6.87877	-12.2283	0	0	down	coding	23
205064_at	SPRR1B	NM_003125	small proline-rich protein 1B	5.46553	9.06771	-6.62759	-12.144	0	0	down	coding	24
229290_at	DAPL1	NM_001017920	death associated protein-like 1	4.55331	8.14815	-8.78309	-12.0824	0	0	down	coding	25
215125_s_at	UGT1A1	NM_000463	UDP glucuronosyltransferase 1 family, polypeptide A1	4.14014	7.68478	-8.50051	-11.6692	0	0	down	coding	26
211756_at	PTHLH	NM_002820	parathyroid hormone-like hormone	3.67192	7.18173	-9.131	-11.3909	0	0	down	coding	27
202831_at	GPX2	NM_002083	glutathione peroxidase 2 (gastrointestinal)	6.84304	10.3347	-7.9059	-11.2482	0	0	down	coding	28
211024_s_at	NKX2-1	NM_001079668	NK2 homeobox 1	9.00584	5.54238	8.82903	11.0307	0	0	up	coding	29
209800_at	KRT16	NM_005557	keratin 16	5.58203	8.95554	-8.80492	-10.364	0	0	down	coding	30
217272_s_at	SERPINB13	NM_012397	serpin peptidase inhibitor, clade B (ovalbumin), member 13	3.40245	6.76222	-8.11929	-10.2658	0	0	down	coding	31
221796_at	NTRK2	NM_001007097	neurotrophic tyrosine kinase, receptor, type 2	3.71366	7.07203	-7.86043	-10.2558	0	0	down	coding	32
204268_at	S100A2	NM_005978	S100 calcium binding protein A2	8.25451	11.5236	-8.47173	-9.64034	0	0	down	coding	33
228038_at	SOX2	NM_003106	SRY (sex determining region Y)-box 2	6.41898	9.64155	-7.88155	-9.33444	0	0	down	coding	34
231331_at	---	---	---	4.77673	7.99397	-7.7075	-9.30002	0	0	down	coding	35
206912_at	FOXE1	NM_004473	forkhead box E1 (thyroid transcription factor 2)	3.0786	6.27757	-7.6359	-9.18308	0	0	down	coding	36
231867_at	TENM2	NM_001080428	teneurin transmembrane protein 2	4.32963	7.52414	-8.1031	-9.15465	0	0	down	coding	37
211361_s_at	SERPINB13	NM_012397	serpin peptidase inhibitor, clade B (ovalbumin), member 13	2.50205	5.67927	-7.74402	-9.04562	0	0	down	coding	38
206300_s_at	PTHLH	NM_002820	parathyroid hormone-like hormone	3.80813	6.97245	-8.38302	-8.9651	0	0	down	coding	39
206032_at	DSC3	NM_001941	desmocollin 3	3.07809	6.22746	-9.03885	-8.8727	0	0	down	coding	40
209126_x_at	KRT6B	NM_005555	keratin 6B	6.55864	9.68021	-10.4038	-8.70338	0	0	down	coding	41
203691_at	PI3	NM_002638	peptidase inhibitor 3, skin-derived	5.28638	8.37853	-8.75836	-8.52766	0	0	down	coding	42
206400_at	LGALS7	NM_001042507	lectin, galactoside-binding, soluble, 7	5.2728	8.36416	-8.61327	-8.523	0	0	down	coding	43
206033_s_at	DSC3	NM_001941	desmocollin 3	2.87836	5.96071	-9.03299	-8.4699	0	0	down	coding	44
204455_at	DST	NM_001144769	dystonin	3.3522	6.43032	-9.4798	-8.44513	0	0	down	coding	45
240304_s_at	TMC5	NM_001105248	transmembrane channel-like 5	9.89215	6.83288	7.67679	8.33553	0	0	up	coding	46
204734_at	KRT15	NM_002275	keratin 15	7.1494	10.1997	-7.88518	-8.28395	0	0	down	coding	47
41469_at	PI3	NM_002638	peptidase inhibitor 3, skin-derived	4.87851	7.85323	-8.92476	-7.86105	0	0	down	coding	48
209591_s_at	BMP7	NM_001719	bone morphogenetic protein 7	3.76102	6.69018	-9.33866	-7.61667	0	0	down	coding	49
1556773_at	---	---	---	3.60081	6.48738	-7.88037	-7.3951	0	0	down	coding	50
204469_at	PTPRZ1	NM_001206838	protein tyrosine phosphatase, receptor-type, Z polypeptide 1	3.83925	6.72368	-8.59792	-7.38417	0	0	down	coding	51
208596_s_at	UGT1A1	NM_000463	UDP glucuronosyltransferase 1 family, polypeptide A1	5.05347	7.93551	-8.34812	-7.37191	0	0	down	coding	52
205916_at	S100A7	NM_002963	S100 calcium binding protein A7	3.63791	6.51096	-6.71709	-7.32611	0	0	down	coding	53
211002_s_at	TRIM29	NM_012101	tripartite motif containing 29	5.44821	8.31184	-11.6662	-7.27846	0	0	down	coding	54
231315_at	---	---	---	7.36626	4.51745	8.87235	7.20405	0	0	up	coding	55
206239_s_at	SPINK1	NM_003122	serine peptidase inhibitor, Kazal type 1	8.61299	5.77065	6.54657	7.17186	0	0	up	coding	56
219580_s_at	TMC5	NM_001105248	transmembrane channel-like 5	8.50853	5.70442	7.86155	6.98425	0	0	up	coding	57
209016_s_at	KRT7	NM_005556	keratin 7	10.3598	7.59836	8.71408	6.7807	0	0	up	coding	58
204971_at	CSTA	NM_005213	cystatin A (stefin A)	7.8972	10.6207	-8.17614	-6.60462	0	0	down	coding	59
208153_s_at	FAT2	NM_001447	FAT atypical cadherin 2	3.64199	6.35222	-9.78272	-6.54427	0	0	down	coding	60
203074_at	ANXA8	NM_001039801	annexin A8	6.23794	8.93496	-9.26665	-6.48461	0	0	down	coding	61
204124_at	SLC34A2	NM_001177998	solute carrier family 34 (sodium phosphate), member 2	10.3816	7.71192	7.09018	6.36283	0	0	up	coding	62
1552487_a_at	BNC1	NM_001717	basonuclin 1	2.68409	5.31717	-7.98846	-6.20345	0	0	down	coding	63
204437_s_at	FOLR1	NM_000802	folate receptor 1 (adult)	9.46692	6.84899	6.73776	6.13867	0	0	up	coding	64
221795_at	NTRK2	NM_001007097	neurotrophic tyrosine kinase, receptor, type 2	3.31418	5.92995	-7.31234	-6.12949	0	0	down	coding	65
206166_s_at	CLCA2	NM_006536	chloride channel accessory 2	3.1151	5.7131	-8.36546	-6.05446	0	0	down	coding	66
229177_at	C16orf89	NM_001098514	chromosome 16 open reading frame 89	9.23057	6.63699	6.93184	6.03595	0	0	up	coding	67
210355_at	PTHLH	NM_002820	parathyroid hormone-like hormone	4.43319	7.02304	-7.72978	-6.02034	0	0	down	coding	68
204424_s_at	LMO3	NM_001001395	LIM domain only 3 (rhombotin-like 2)	7.74679	5.16489	8.74466	5.98731	0	0	up	coding	69
205724_at	PKP1	NM_000299	plakophilin 1 (ectodermal dysplasia/skin fragility syndrome)	4.60371	7.16738	-9.02243	-5.91211	0	0	down	coding	70
207126_x_at	UGT1A1	NM_000463	UDP glucuronosyltransferase 1 family, polypeptide A1	6.35344	8.90853	-7.97747	-5.87707	0	0	down	coding	71
206094_x_at	UGT1A1	NM_000463	UDP glucuronosyltransferase 1 family, polypeptide A1	4.98149	7.5201	-7.82439	-5.81029	0	0	down	coding	72
229030_at	CAPN8	NM_001143962	calpain 8	6.73983	4.22353	8.99499	5.72112	0	0	up	coding	73
227174_at	WDR72	NM_001277176	WD repeat domain 72	4.44585	6.95687	-8.10178	-5.70023	0	0	down	coding	74
213721_at	SOX2	NM_003106	SRY (sex determining region Y)-box 2	5.7293	8.23464	-7.53521	-5.67784	0	0	down	coding	75
209278_s_at	TFPI2	NM_001271003	tissue factor pathway inhibitor 2	8.3995	5.91365	6.25197	5.60162	0	0	up	coding	76
206164_at	CLCA2	NM_006536	chloride channel accessory 2	3.32168	5.7854	-8.5642	-5.51637	0	0	down	coding	77
204580_at	MMP12	NM_002426	matrix metallopeptidase 12 (macrophage elastase)	7.68628	10.1269	-8.23525	-5.42883	0	0	down	coding	78
213992_at	COL4A6	NM_001847	collagen, type IV, alpha 6	3.60844	6.03795	-7.90127	-5.38712	0	0	down	coding	79
206754_s_at	CYP2B6	NM_000767	cytochrome P450, family 2, subfamily B, polypeptide 6	8.32946	5.94906	7.79233	5.20683	0	0	up	coding	80
204532_x_at	UGT1A1	NM_000463	UDP glucuronosyltransferase 1 family, polypeptide A1	6.01409	8.3712	-7.93592	-5.12343	0	0	down	coding	81
201250_s_at	SLC2A1	NM_006516	solute carrier family 2 (facilitated glucose transporter), member 1	7.2346	9.58475	-9.67133	-5.09877	0	0	down	coding	82
225987_at	STEAP4	NM_001205315	STEAP family member 4	8.93488	6.59971	7.7235	5.04611	0	0	up	coding	83
223806_s_at	NAPSA	NM_004851	napsin A aspartic peptidase	11.1775	8.24421	6.44386	7.63837	0	1e-06	up	coding	84
203757_s_at	CEACAM6	NM_002483	carcinoembryonic antigen-related cell adhesion molecule 6 (non-specific cross reacting antigen)	11.9652	9.33401	6.40419	6.19536	0	1e-06	up	coding	85
214549_x_at	SPRR1A	NM_001199828	small proline-rich protein 1A	6.41792	8.97093	-6.33813	-5.86858	0	1e-06	down	coding	86
241418_at	LOC344887	NR_033752	NmrA-like family domain containing 1 pseudogene	3.61415	6.10976	-6.5814	-5.63969	0	1e-06	down	coding	87
211657_at	CEACAM6	NM_002483	carcinoembryonic antigen-related cell adhesion molecule 6 (non-specific cross reacting antigen)	11.6749	9.29611	6.39681	5.20095	0	1e-06	up	coding	88
205014_at	FGFBP1	NM_005130	fibroblast growth factor binding protein 1	5.98329	8.34576	-6.53981	-5.1425	0	1e-06	down	coding	89
208539_x_at	SPRR2B	NM_001017418	small proline-rich protein 2B	5.15424	8.21562	-6.38343	-8.34771	0	2e-06	down	coding	90
206291_at	NTS	NM_006183	neurotensin	3.60333	6.79666	-6.10764	-9.14719	0	3e-06	down	coding	91
218990_s_at	SPRR3	NM_001097589	small proline-rich protein 3	4.73924	7.99418	-5.96563	-9.54628	0	5e-06	down	coding	92
214774_x_at	TOX3	NM_001080430	TOX high mobility group box family member 3	7.05676	4.51727	5.74998	5.81386	0	5e-06	up	coding	93
216623_x_at	TOX3	NM_001080430	TOX high mobility group box family member 3	6.95401	4.45165	5.7274	5.66611	0	5e-06	up	coding	94
226147_s_at	PIGR	NM_002644	polymeric immunoglobulin receptor	11.1806	8.61109	5.65936	5.936	0	6e-06	up	coding	95
210064_s_at	UPK1B	NM_006952	uroplakin 1B	3.81237	6.31641	-5.70443	-5.6727	1e-06	1.2e-05	down	coding	96
205680_at	MMP10	NM_002425	matrix metallopeptidase 10 (stromelysin 2)	4.5164	6.92496	-5.48818	-5.30943	1e-06	1.5e-05	down	coding	97
210065_s_at	UPK1B	NM_006952	uroplakin 1B	3.79733	6.53841	-5.50529	-6.68568	1e-06	2e-05	down	coding	98
206515_at	CYP4F3	NM_000896	cytochrome P450, family 4, subfamily F, polypeptide 3	3.3484	5.68004	-5.02547	-5.03378	7e-06	7.6e-05	down	coding	99
209810_at	SFTPB	NM_000542	surfactant protein B	12.5326	10.0269	4.90308	5.679	9e-06	9e-05	up	coding	100
37004_at	SFTPB	NM_000542	surfactant protein B	12.3166	9.72259	4.78529	6.03773	1.4e-05	0.000128	up	coding	101
