# Supplementary material for: Eight potential biomarkers for distinguishing between lung adenocarcinoma and squamous cell carcinoma
Source: Oncotarget. 2017 May 3;8(42):71759–71. doi: 10.18632/oncotarget.17606 (PMC5641087; doi:10.18632/oncotarget.17606)
Supplement: Supplementary file 8 [file oncotarget-08-71759-s008.xlsx]

## Sheet: Sheet1
Table S7: Differentially expressed genes (that removed the expressions without specific gene symbol and the reduplicative expressions under a same gene symbol) between lung adenocarcinoma and squamous cell carcinoma in dataset GSE43580
Probe Set ID	Gene Symbol	Accession Number	Gene Description	Mean Signal of Group X-cancer	Mean Signal of Group L-cancer	t statistic	Fold Change	p-value	q-value	Gene Feature	Biotype	Rank
209125_at	KRT6A	NM_005554	keratin 6A	4.74275	10.4774	-11.9568	-53.2466	0	0	down	coding	1
235075_at	DSG3	NM_001944	desmoglein 3	3.0956	8.60149	-12.9652	-45.44	0	0	down	coding	2
206165_s_at	CLCA2	NM_006536	chloride channel accessory 2	3.15672	8.40838	-13.9903	-38.0985	0	0	down	coding	3
209863_s_at	TP63	NM_001114978	tumor protein p63	5.52012	10.3585	-15.1538	-28.6096	0	0	down	coding	5
213796_at	SPRR1A	NM_001199828	small proline-rich protein 1A	3.91782	8.71628	-10.7747	-27.828	0	0	down	coding	6
201820_at	KRT5	NM_000424	keratin 5	5.72073	10.4497	-13.4516	-26.5195	0	0	down	coding	7
206032_at	DSC3	NM_001941	desmocollin 3	4.03236	8.71533	-12.682	-25.687	0	0	down	coding	8
213680_at	KRT6B	NM_005555	keratin 6B	5.18897	9.86612	-11.2206	-25.5837	0	0	down	coding	9
217272_s_at	SERPINB13	NM_012397	serpin peptidase inhibitor, clade B (ovalbumin), member 13	3.35677	7.86734	-12.5563	-22.7939	0	0	down	coding	11
209351_at	KRT14	NM_000526	keratin 14	3.77235	8.19694	-10.1904	-21.4751	0	0	down	coding	13
204855_at	SERPINB5	NM_002639	serpin peptidase inhibitor, clade B (ovalbumin), member 5	4.84656	9.16339	-11.838	-19.9295	0	0	down	coding	15
221796_at	NTRK2	NM_001007097	neurotrophic tyrosine kinase, receptor, type 2	4.41116	8.51701	-10.1351	-17.2179	0	0	down	coding	16
204455_at	DST	NM_001144769	dystonin	5.38656	9.48952	-11.7315	-17.1835	0	0	down	coding	17
205064_at	SPRR1B	NM_003125	small proline-rich protein 1B	4.32017	8.40226	-9.09366	-16.9369	0	0	down	coding	18
1552487_a_at	BNC1	NM_001717	basonuclin 1	2.57068	6.5848	-13.3246	-16.1574	0	0	down	coding	20
232082_x_at	SPRR3	NM_001097589	small proline-rich protein 3	4.19372	8.00047	-10.4774	-13.9941	0	0	down	coding	22
206561_s_at	AKR1B10	NM_020299	aldo-keto reductase family 1, member B10 (aldose reductase)	5.49543	9.28627	-8.02989	-13.8406	0	0	down	coding	24
205157_s_at	JUP	NM_000422	junction plakoglobin	5.7378	9.45367	-10.3814	-13.1397	0	0	down	coding	25
231771_at	GJB6	NM_001110219	gap junction protein, beta 6, 30kDa	4.56736	8.25716	-8.71653	-12.9045	0	0	down	coding	27
210020_x_at	CALML3	NM_005185	calmodulin-like 3	5.50345	9.18087	-11.5637	-12.7942	0	0	down	coding	28
216623_x_at	TOX3	NM_001080430	TOX high mobility group box family member 3	8.01567	4.37316	9.86004	12.4884	0	0	up	coding	29
229290_at	DAPL1	NM_001017920	death associated protein-like 1	4.62359	8.25343	-11.4997	-12.3791	0	0	down	coding	30
207935_s_at	KRT13	NM_002274	keratin 13	3.41352	7.03591	-9.58257	-12.3154	0	0	down	coding	31
211756_at	PTHLH	NM_002820	parathyroid hormone-like hormone	4.48118	8.08474	-9.01486	-12.1557	0	0	down	coding	32
232202_at	FAM83B	NM_001010872	family with sequence similarity 83, member B	4.62388	8.10908	-12.9784	-11.1982	0	0	down	coding	37
206912_at	FOXE1	NM_004473	forkhead box E1 (thyroid transcription factor 2)	3.39222	6.78084	-9.79494	-10.4731	0	0	down	coding	38
204469_at	PTPRZ1	NM_001206838	protein tyrosine phosphatase, receptor-type, Z polypeptide 1	5.58304	8.94764	-8.75141	-10.3002	0	0	down	coding	40
221854_at	PKP1	NM_000299	plakophilin 1 (ectodermal dysplasia/skin fragility syndrome)	5.63043	8.97921	-11.8897	-10.1878	0	0	down	coding	41
206291_at	NTS	NM_006183	neurotensin	4.57196	7.89987	-7.28013	-10.0415	0	0	down	coding	42
228979_at	SFTA3	NM_001101341	surfactant associated 3	9.769	6.49127	7.05019	9.69834	0	0	up	coding	44
219936_s_at	GPR87	NM_023915	G protein-coupled receptor 87	5.13308	8.37769	-8.91288	-9.47815	0	0	down	coding	46
205916_at	S100A7	NM_002963	S100 calcium binding protein A7	3.68631	6.92954	-8.45765	-9.46909	0	0	down	coding	47
244056_at	SFTA2	NM_205854	surfactant associated 2	9.39256	6.1688	7.82504	9.34222	0	0	up	coding	49
231867_at	TENM2	NM_001080428	teneurin transmembrane protein 2	4.35832	7.57093	-9.25623	-9.27029	0	0	down	coding	50
210505_at	ADH7	NM_000673	alcohol dehydrogenase 7 (class IV), mu or sigma polypeptide	3.83226	7.03959	-9.5128	-9.23643	0	0	down	coding	51
208539_x_at	SPRR2B	NM_001017418	small proline-rich protein 2B	4.49338	7.69535	-9.8675	-9.20211	0	0	down	coding	52
241418_at	LOC344887	NR_033752	NmrA-like family domain containing 1 pseudogene	4.83124	8.01051	-7.87997	-9.0585	0	0	down	coding	53
204268_at	S100A2	NM_005978	S100 calcium binding protein A2	7.61922	10.7875	-9.07085	-8.98972	0	0	down	coding	54
202504_at	TRIM29	NM_012101	tripartite motif containing 29	5.89533	9.0535	-11.4022	-8.92696	0	0	down	coding	55
215125_s_at	UGT1A1	NM_000463	UDP glucuronosyltransferase 1 family, polypeptide A1	5.02304	8.11728	-7.53545	-8.54003	0	0	down	coding	56
202831_at	GPX2	NM_002083	glutathione peroxidase 2 (gastrointestinal)	6.18222	9.25931	-7.53944	-8.43915	0	0	down	coding	57
1559606_at	GBP6	NM_198460	guanylate binding protein family, member 6	2.68706	5.6989	-11.5972	-8.06594	0	0	down	coding	58
209719_x_at	SERPINB3	NM_006919	serpin peptidase inhibitor, clade B (ovalbumin), member 3	5.50078	8.47566	-7.48189	-7.86195	0	0	down	coding	60
204971_at	CSTA	NM_005213	cystatin A (stefin A)	8.21104	11.1783	-12.7341	-7.82055	0	0	down	coding	61
227174_at	WDR72	NM_001277176	WD repeat domain 72	6.01067	8.92821	-7.61919	-7.55555	0	0	down	coding	65
203798_s_at	VSNL1	NM_003385	visinin-like 1	3.46075	6.36437	-9.50865	-7.48304	0	0	down	coding	66
226847_at	FST	NM_006350	follistatin	5.07911	7.944	-9.56859	-7.28482	0	0	down	coding	68
220393_at	LGSN	NM_001143940	lengsin, lens protein with glutamine synthetase domain	6.39752	3.53516	8.05448	7.27206	0	0	up	coding	69
213808_at	ADAM23	NM_003812	ADAM metallopeptidase domain 23	2.99268	5.81469	-9.72596	-7.07148	0	0	down	coding	71
205014_at	FGFBP1	NM_005130	fibroblast growth factor binding protein 1	5.9753	8.73057	-9.44031	-6.75177	0	0	down	coding	73
1556793_a_at	FAM83C	NM_178468	family with sequence similarity 83, member C	3.02207	5.74641	-10.2782	-6.60858	0	0	down	coding	75
204614_at	SERPINB2	NM_001143818	serpin peptidase inhibitor, clade B (ovalbumin), member 2	3.34302	6.0633	-9.24191	-6.58999	0	0	down	coding	77
1553605_a_at	ABCA13	NM_152701	ATP-binding cassette, sub-family A (ABC1), member 13	4.28911	6.98761	-8.87145	-6.49127	0	0	down	coding	78
223806_s_at	NAPSA	NM_004851	napsin A aspartic peptidase	10.5325	7.85727	6.87832	6.38724	0	0	up	coding	79
206400_at	LGALS7	NM_001042507	lectin, galactoside-binding, soluble, 7	5.17439	7.82588	-8.90454	-6.28316	0	0	down	coding	82
204734_at	KRT15	NM_002275	keratin 15	7.55788	10.2013	-8.20294	-6.2481	0	0	down	coding	83
211024_s_at	NKX2-1	NM_001079668	NK2 homeobox 1	8.53467	5.89419	8.33967	6.23538	0	0	up	coding	84
209800_at	KRT16	NM_005557	keratin 16	5.3084	7.93143	-10.3447	-6.16044	0	0	down	coding	85
205680_at	MMP10	NM_002425	matrix metallopeptidase 10 (stromelysin 2)	4.88935	7.5017	-6.85338	-6.11499	0	0	down	coding	87
213992_at	COL4A6	NM_001847	collagen, type IV, alpha 6	3.97666	6.58482	-9.32219	-6.09726	0	0	down	coding	88
203074_at	ANXA8	NM_001039801	annexin A8	6.26844	8.86438	-11.0017	-6.04584	0	0	down	coding	90
240304_s_at	TMC5	NM_001105248	transmembrane channel-like 5	9.49295	6.93548	8.25809	5.88675	0	0	up	coding	93
1555854_at	AKR1C1	NM_001135241	aldo-keto reductase family 1, member C1	5.08813	7.6371	-6.09611	-5.85218	0	0	down	coding	94
228038_at	SOX2	NM_003106	SRY (sex determining region Y)-box 2	7.28923	9.83339	-6.37949	-5.83269	0	0	down	coding	96
209591_s_at	BMP7	NM_001719	bone morphogenetic protein 7	3.46262	5.97501	-9.07111	-5.70562	0	0	down	coding	98
227875_at	KLHL13	NM_001168299	kelch-like family member 13	4.8832	7.3741	-9.70476	-5.62129	0	0	down	coding	99
203691_at	PI3	NM_002638	peptidase inhibitor 3, skin-derived	5.91561	8.40562	-7.98502	-5.61781	0	0	down	coding	100
1554252_a_at	CERS3	NM_178842	ceramide synthase 3	2.96995	5.45156	-10.9824	-5.58519	0	0	down	coding	103
229030_at	CAPN8	NM_001143962	calpain 8	7.53278	5.05814	7.81655	5.55829	0	0	up	coding	104
226755_at	MIR205HG	NM_001104548	MIR205 host gene (non-protein coding)	3.44949	5.92404	-11.8561	-5.55794	0	0	down	coding	105
208153_s_at	FAT2	NM_001447	FAT atypical cadherin 2	4.16611	6.61397	-11.9892	-5.45605	0	0	down	coding	106
211906_s_at	SERPINB4	NM_002974	serpin peptidase inhibitor, clade B (ovalbumin), member 4	3.29594	5.7377	-6.46674	-5.43305	0	0	down	coding	107
231898_x_at	SOX2-OT	NR_004053	SOX2 overlapping transcript (non-protein coding)	2.92688	5.36347	-7.59268	-5.4136	0	0	down	coding	108
235683_at	SESN3	NM_001271594	sestrin 3	5.58583	7.96651	-9.4752	-5.20784	0	0	down	coding	109
209016_s_at	KRT7	NM_005556	keratin 7	9.52531	7.14739	9.79526	5.19786	0	0	up	coding	110
230835_at	KRTDAP	NM_001244847	keratinocyte differentiation-associated protein	3.53121	5.89135	-7.68762	-5.1342	0	0	down	coding	111
229764_at	LOC101060141	NM_198485	uncharacterized LOC101060141	5.03489	7.38405	-9.68873	-5.09526	0	0	down	coding	112
206239_s_at	SPINK1	NM_003122	serine peptidase inhibitor, Kazal type 1	8.0794	5.74923	6.45854	5.02864	0	0	up	coding	114
210065_s_at	UPK1B	NM_006952	uroplakin 1B	4.07726	6.5404	-5.84789	-5.51412	0	1e-06	down	coding	115
205625_s_at	CALB1	NM_004929	calbindin 1, 28kDa	3.19673	5.59565	-5.35324	-5.27408	0	3e-06	down	coding	116
227671_at	XIST	NR_001564	X inactive specific transcript (non-protein coding)	6.27072	3.92844	4.78467	5.07103	5e-06	2.3e-05	up	coding	117
