# Supplementary material for: Eight potential biomarkers for distinguishing between lung adenocarcinoma and squamous cell carcinoma
Source: Oncotarget. 2017 May 3;8(42):71759–71. doi: 10.18632/oncotarget.17606 (PMC5641087; doi:10.18632/oncotarget.17606)
Supplement: Supplementary file 10 [file oncotarget-08-71759-s010.xlsx]

## Sheet: Sheet1
Table S9: Potentially differentially expressed genes between lung adenocarcinoma and squamous cell carcinoma merged by four datasets (GSE28571, GSE37745, GSE43580 and GSE50081)
Probe Set ID	Gene Symbol	Accession Number	Gene Description	Mean Signal of Group X-C	Mean Signal of Group L-C	t statistic	Fold Change	p-value	q-value	Gene Feature	Biotype	Rank
209125_at	KRT6A	NM_005554	keratin 6A	5.28904	11.5747	-27.0112	-78.0146	0	0	down	coding	1
235075_at	DSG3	NM_001944	desmoglein 3	3.26497	8.98354	-27.5989	-52.6577	0	0	down	coding	2
206165_s_at	CLCA2	NM_006536	chloride channel accessory 2	3.55393	9.06755	-28.276	-45.684	0	0	down	coding	3
217528_at	CLCA2	NM_006536	chloride channel accessory 2	3.28683	8.62289	-27.7644	-40.3936	0	0	down	coding	4
201820_at	KRT5	NM_000424	keratin 5	6.0846	11.4093	-27.2691	-40.0768	0	0	down	coding	5
213680_at	KRT6B	NM_005555	keratin 6B	5.28803	10.4625	-23.7769	-36.1132	0	0	down	coding	6
209863_s_at	TP63	NM_001114978	tumor protein p63	5.90489	10.7646	-29.3483	-29.0344	0	0	down	coding	7
213796_at	SPRR1A	NM_001199828	small proline-rich protein 1A	4.30244	9.11159	-19.172	-28.0347	0	0	down	coding	8
214580_x_at	KRT6A	NM_005554	keratin 6A	6.38289	11.1524	-26.7761	-27.2753	0	0	down	coding	9
206032_at	DSC3	NM_001941	desmocollin 3	3.86565	8.61211	-25.8755	-26.8426	0	0	down	coding	10
204455_at	DST	NM_001144769	dystonin	4.42633	9.13299	-26.426	-26.1124	0	0	down	coding	11
217272_s_at	SERPINB13	NM_012397	serpin peptidase inhibitor, clade B (ovalbumin), member 13	3.86799	8.51073	-23.9619	-24.9806	0	0	down	coding	12
206033_s_at	DSC3	NM_001941	desmocollin 3	3.32578	7.93729	-25.8116	-24.4458	0	0	down	coding	13
204855_at	SERPINB5	NM_002639	serpin peptidase inhibitor, clade B (ovalbumin), member 5	5.18113	9.71813	-26.916	-23.2153	0	0	down	coding	14
221796_at	NTRK2	NM_001007097	neurotrophic tyrosine kinase, receptor, type 2	4.17813	8.60583	-21.5565	-21.5215	0	0	down	coding	15
206166_s_at	CLCA2	NM_006536	chloride channel accessory 2	3.43807	7.80717	-24.5523	-20.6647	0	0	down	coding	16
231771_at	GJB6	NM_001110219	gap junction protein, beta 6, 30kDa	4.3643	8.62894	-20.9527	-19.2214	0	0	down	coding	17
209351_at	KRT14	NM_000526	keratin 14	4.49626	8.74991	-17.2171	-19.0755	0	0	down	coding	18
205157_s_at	JUP	NM_000422	junction plakoglobin	6.58149	10.808	-21.5407	-18.7204	0	0	down	coding	19
205595_at	DSG3	NM_001944	desmoglein 3	4.63254	8.8089	-25.6031	-18.0804	0	0	down	coding	20
211361_s_at	SERPINB13	NM_012397	serpin peptidase inhibitor, clade B (ovalbumin), member 13	2.82818	6.98828	-22.4182	-17.8779	0	0	down	coding	21
244056_at	SFTA2	NM_205854	surfactant associated 2	10.264	6.11129	20.2257	17.7859	0	0	up	coding	22
205064_at	SPRR1B	NM_003125	small proline-rich protein 1B	5.52184	9.66806	-16.6055	-17.7067	0	0	down	coding	23
228979_at	SFTA3	NM_001101341	surfactant associated 3	9.90468	5.91663	17.5763	15.868	0	0	up	coding	24
207935_s_at	KRT13	NM_002274	keratin 13	3.92739	7.90468	-17.3896	-15.7501	0	0	down	coding	25
206291_at	NTS	NM_006183	neurotensin	4.87853	8.79765	-14.9179	-15.1277	0	0	down	coding	26
211756_at	PTHLH	NM_002820	parathyroid hormone-like hormone	4.57346	8.48128	-19.8278	-15.0096	0	0	down	coding	27
206164_at	CLCA2	NM_006536	chloride channel accessory 2	3.87971	7.75441	-24.5962	-14.669	0	0	down	coding	28
232082_x_at	SPRR3	NM_001097589	small proline-rich protein 3	4.87411	8.71147	-17.6876	-14.2942	0	0	down	coding	29
221854_at	PKP1	NM_000299	plakophilin 1 (ectodermal dysplasia/skin fragility syndrome)	5.82742	9.65824	-24.153	-14.2295	0	0	down	coding	30
215125_s_at	UGT1A1	NM_000463	UDP glucuronosyltransferase 1 family, polypeptide A1	5.09063	8.91134	-18.5592	-14.1302	0	0	down	coding	31
229290_at	DAPL1	NM_001017920	death associated protein-like 1	5.11285	8.92949	-21.3925	-14.0903	0	0	down	coding	32
218990_s_at	SPRR3	NM_001097589	small proline-rich protein 3	5.13903	8.93424	-15.952	-13.8826	0	0	down	coding	33
206561_s_at	AKR1B10	NM_020299	aldo-keto reductase family 1, member B10 (aldose reductase)	6.15005	9.92004	-14.2174	-13.6421	0	0	down	coding	34
210020_x_at	CALML3	NM_005185	calmodulin-like 3	5.59211	9.34412	-21.0507	-13.4731	0	0	down	coding	35
204469_at	PTPRZ1	NM_001206838	protein tyrosine phosphatase, receptor-type, Z polypeptide 1	5.10427	8.75461	-19.0726	-12.5563	0	0	down	coding	36
212236_x_at	JUP	NM_000422	junction plakoglobin	7.82013	11.4695	-21.3357	-12.5481	0	0	down	coding	37
216623_x_at	TOX3	NM_001080430	TOX high mobility group box family member 3	8.23982	4.62929	19.0282	12.2145	0	0	up	coding	38
231331_at	---	---	---	5.33633	8.9426	-19.7204	-12.1785	0	0	down	coding	39
241418_at	LOC344887	NR_033752	NmrA-like family domain containing 1 pseudogene	4.76743	8.36907	-16.7682	-12.1395	0	0	down	coding	40
214774_x_at	TOX3	NM_001080430	TOX high mobility group box family member 3	8.27235	4.69402	19.1017	11.945	0	0	up	coding	41
206912_at	FOXE1	NM_004473	forkhead box E1 (thyroid transcription factor 2)	3.53821	7.1071	-19.746	-11.867	0	0	down	coding	42
1552487_a_at	BNC1	NM_001717	basonuclin 1	2.92667	6.45265	-21.9033	-11.5193	0	0	down	coding	43
202504_at	TRIM29	NM_012101	tripartite motif containing 29	6.78589	10.305	-24.1268	-11.4649	0	0	down	coding	44
211024_s_at	NKX2-1	NM_001079668	NK2 homeobox 1	9.37882	5.87932	21.5921	11.3098	0	0	up	coding	45
206300_s_at	PTHLH	NM_002820	parathyroid hormone-like hormone	4.68626	8.16051	-18.7515	-11.1136	0	0	down	coding	46
221795_at	NTRK2	NM_001007097	neurotrophic tyrosine kinase, receptor, type 2	3.90044	7.33466	-18.4805	-10.8094	0	0	down	coding	47
204268_at	S100A2	NM_005978	S100 calcium binding protein A2	8.2504	11.683	-18.24	-10.7971	0	0	down	coding	48
209126_x_at	KRT6B	NM_005555	keratin 6B	6.75768	10.1658	-24.4807	-10.6153	0	0	down	coding	49
232202_at	FAM83B	NM_001010872	family with sequence similarity 83, member B	4.93881	8.32072	-24.7061	-10.4245	0	0	down	coding	50
209719_x_at	SERPINB3	NM_006919	serpin peptidase inhibitor, clade B (ovalbumin), member 3	5.62268	8.97886	-16.082	-10.2403	0	0	down	coding	51
215108_x_at	TOX3	NM_001080430	TOX high mobility group box family member 3	8.08057	4.75442	19.0092	10.0293	0	0	up	coding	52
223806_s_at	NAPSA	NM_004851	napsin A aspartic peptidase	11.4973	8.17448	16.7236	10.006	0	0	up	coding	53
206239_s_at	SPINK1	NM_003122	serine peptidase inhibitor, Kazal type 1	9.3004	5.98413	17.8186	9.96087	0	0	up	coding	54
231867_at	TENM2	NM_001080428	teneurin transmembrane protein 2	4.83967	8.14492	-17.8777	-9.88505	0	0	down	coding	55
211194_s_at	TP63	NM_001114978	tumor protein p63	4.15856	7.46377	-25.1929	-9.88481	0	0	down	coding	56
227174_at	WDR72	NM_001277176	WD repeat domain 72	5.77063	9.06418	-17.8171	-9.80523	0	0	down	coding	57
210505_at	ADH7	NM_000673	alcohol dehydrogenase 7 (class IV), mu or sigma polypeptide	4.23978	7.52202	-18.3938	-9.72865	0	0	down	coding	58
208596_s_at	UGT1A1	NM_000463	UDP glucuronosyltransferase 1 family, polypeptide A1	5.75396	9.02857	-18.1808	-9.67734	0	0	down	coding	59
202831_at	GPX2	NM_002083	glutathione peroxidase 2 (gastrointestinal)	6.91447	10.1668	-15.132	-9.52907	0	0	down	coding	60
204971_at	CSTA	NM_005213	cystatin A (stefin A)	8.59183	11.82	-23.9583	-9.3705	0	0	down	coding	61
203798_s_at	VSNL1	NM_003385	visinin-like 1	3.78506	7.01301	-22.3331	-9.36933	0	0	down	coding	62
244107_at	---	---	---	3.24252	6.44913	-22.0946	-9.23183	0	0	down	coding	63
1556773_at	---	---	---	4.18318	7.38523	-17.8271	-9.20269	0	0	down	coding	64
240304_s_at	TMC5	NM_001105248	transmembrane channel-like 5	9.96146	6.77359	19.1718	9.11264	0	0	up	coding	65
205916_at	S100A7	NM_002963	S100 calcium binding protein A7	4.13584	7.31263	-15.2341	-9.04289	0	0	down	coding	66
219936_s_at	GPR87	NM_023915	G protein-coupled receptor 87	5.23604	8.39552	-18.572	-8.93509	0	0	down	coding	67
231315_at	---	---	---	8.49792	5.38235	20.8983	8.66723	0	0	up	coding	68
209720_s_at	SERPINB3	NM_006919	serpin peptidase inhibitor, clade B (ovalbumin), member 3	3.84233	6.95145	-15.3866	-8.62854	0	0	down	coding	69
228038_at	SOX2	NM_003106	SRY (sex determining region Y)-box 2	7.25317	10.3566	-15.1804	-8.59444	0	0	down	coding	70
209800_at	KRT16	NM_005557	keratin 16	5.74161	8.79343	-18.5798	-8.29257	0	0	down	coding	71
208539_x_at	SPRR2B	NM_001017418	small proline-rich protein 2B	5.50608	8.55467	-15.3135	-8.27399	0	0	down	coding	72
207126_x_at	UGT1A1	NM_000463	UDP glucuronosyltransferase 1 family, polypeptide A1	6.75692	9.77795	-17.9062	-8.11746	0	0	down	coding	73
210355_at	PTHLH	NM_002820	parathyroid hormone-like hormone	4.78235	7.78267	-18.8764	-8.00179	0	0	down	coding	74
203797_at	VSNL1	NM_003385	visinin-like 1	5.67717	8.66533	-22.5597	-7.93462	0	0	down	coding	75
37004_at	SFTPB	NM_000542	surfactant protein B	12.6419	9.69416	11.3571	7.71565	0	0	up	coding	76
204437_s_at	FOLR1	NM_000802	folate receptor 1 (adult)	9.8696	6.9297	17.3257	7.67359	0	0	up	coding	77
206094_x_at	UGT1A1	NM_000463	UDP glucuronosyltransferase 1 family, polypeptide A1	5.67956	8.61915	-17.6327	-7.67195	0	0	down	coding	78
204614_at	SERPINB2	NM_001143818	serpin peptidase inhibitor, clade B (ovalbumin), member 2	3.7023	6.63287	-16.7833	-7.62413	0	0	down	coding	79
203691_at	PI3	NM_002638	peptidase inhibitor 3, skin-derived	6.02497	8.9347	-16.7666	-7.51476	0	0	down	coding	80
204734_at	KRT15	NM_002275	keratin 15	7.73482	10.6406	-16.8049	-7.49413	0	0	down	coding	81
1559607_s_at	GBP6	NM_198460	guanylate binding protein family, member 6	4.27837	7.1777	-23.0492	-7.46079	0	0	down	coding	82
209810_at	SFTPB	NM_000542	surfactant protein B	12.8575	9.9665	11.5482	7.4179	0	0	up	coding	83
219580_s_at	TMC5	NM_001105248	transmembrane channel-like 5	8.94227	6.05335	19.5636	7.40713	0	0	up	coding	84
204532_x_at	UGT1A1	NM_000463	UDP glucuronosyltransferase 1 family, polypeptide A1	6.45847	9.33411	-18.0047	-7.3393	0	0	down	coding	85
226847_at	FST	NM_006350	follistatin	5.30424	8.17693	-18.8	-7.32428	0	0	down	coding	86
203757_s_at	CEACAM6	NM_002483	carcinoembryonic antigen-related cell adhesion molecule 6 (non-specific cross reacting antigen)	12.1736	9.32882	14.9079	7.18404	0	0	up	coding	87
203953_s_at	CLDN3	NM_001306	claudin 3	8.05081	5.21492	21.8244	7.13983	0	0	up	coding	88
41469_at	PI3	NM_002638	peptidase inhibitor 3, skin-derived	5.7092	8.52519	-16.7372	-7.04201	0	0	down	coding	89
203074_at	ANXA8	NM_001039801	annexin A8	6.64926	9.44578	-21.5323	-6.94764	0	0	down	coding	90
1559606_at	GBP6	NM_198460	guanylate binding protein family, member 6	3.01221	5.7876	-21.2073	-6.84661	0	0	down	coding	91
209016_s_at	KRT7	NM_005556	keratin 7	10.5033	7.73034	20.4074	6.83493	0	0	up	coding	92
214549_x_at	SPRR1A	NM_001199828	small proline-rich protein 1A	6.50034	9.24744	-15.0258	-6.71365	0	0	down	coding	93
223704_s_at	DMRT2	NM_001130865	doublesex and mab-3 related transcription factor 2	3.75897	6.49769	-16.7874	-6.67478	0	0	down	coding	94
244463_at	ADAM23	NM_003812	ADAM metallopeptidase domain 23	3.36233	6.09931	-18.9784	-6.66671	0	0	down	coding	95
229030_at	CAPN8	NM_001143962	calpain 8	7.64335	4.92321	18.7964	6.58932	0	0	up	coding	96
204424_s_at	LMO3	NM_001001395	LIM domain only 3 (rhombotin-like 2)	8.89495	6.18582	16.6678	6.53927	0	0	up	coding	97
204124_at	SLC34A2	NM_001177998	solute carrier family 34 (sodium phosphate), member 2	10.7347	8.03005	17.1294	6.51878	0	0	up	coding	98
210065_s_at	UPK1B	NM_006952	uroplakin 1B	4.3396	7.03775	-11.5838	-6.4897	0	0	down	coding	99
213992_at	COL4A6	NM_001847	collagen, type IV, alpha 6	4.15728	6.83463	-18.9694	-6.39678	0	0	down	coding	100
207847_s_at	MUC1	NM_001018016	mucin 1, cell surface associated	10.8441	8.17158	18.9784	6.37539	0	0	up	coding	101
216918_s_at	DST	NM_001144769	dystonin	5.30591	7.96909	-20.0027	-6.33425	0	0	down	coding	102
229177_at	C16orf89	NM_001098514	chromosome 16 open reading frame 89	9.14195	6.48485	16.2855	6.30762	0	0	up	coding	103
213808_at	ADAM23	NM_003812	ADAM metallopeptidase domain 23	3.20984	5.85808	-18.1485	-6.26903	0	0	down	coding	104
205014_at	FGFBP1	NM_005130	fibroblast growth factor binding protein 1	6.49119	9.12216	-16.4198	-6.19445	0	0	down	coding	105
1562102_at	---	---	---	4.14756	6.76843	-11.6661	-6.15122	0	0	down	coding	106
220393_at	LGSN	NM_001143940	lengsin, lens protein with glutamine synthetase domain	6.22775	3.61303	16.3394	6.12502	0	0	up	coding	107
235683_at	SESN3	NM_001271594	sestrin 3	5.69034	8.26666	-17.8161	-5.96415	0	0	down	coding	108
1555854_at	AKR1C1	NM_001135241	aldo-keto reductase family 1, member C1	5.1401	7.71134	-11.6677	-5.94319	0	0	down	coding	109
211906_s_at	SERPINB4	NM_002974	serpin peptidase inhibitor, clade B (ovalbumin), member 4	3.44239	6.00689	-12.5015	-5.91547	0	0	down	coding	110
211657_at	CEACAM6	NM_002483	carcinoembryonic antigen-related cell adhesion molecule 6 (non-specific cross reacting antigen)	12.1493	9.59362	14.472	5.87959	0	0	up	coding	111
231898_x_at	SOX2-OT	NR_004053	SOX2 overlapping transcript (non-protein coding)	2.93087	5.48075	-13.868	-5.85583	0	0	down	coding	112
209699_x_at	AKR1C2	NM_001135241	aldo-keto reductase family 1, member C2	9.1555	11.7053	-13.9775	-5.8556	0	0	down	coding	113
226147_s_at	PIGR	NM_002644	polymeric immunoglobulin receptor	10.9035	8.36269	11.7036	5.81913	0	0	up	coding	114
229764_at	LOC101060141	NM_198485	uncharacterized LOC101060141	5.06432	7.60275	-17.6614	-5.80958	0	0	down	coding	115
206515_at	CYP4F3	NM_000896	cytochrome P450, family 4, subfamily F, polypeptide 3	4.05499	6.59091	-11.8396	-5.79945	0	0	down	coding	116
213456_at	SOSTDC1	NM_015464	sclerostin domain containing 1	4.90123	7.43263	-14.8349	-5.7813	0	0	down	coding	117
217626_at	AKR1C1	NM_001353	aldo-keto reductase family 1, member C1	6.45085	8.96777	-11.9125	-5.72358	0	0	down	coding	118
209591_s_at	BMP7	NM_001719	bone morphogenetic protein 7	4.18757	6.70174	-17.9666	-5.71268	0	0	down	coding	119
210413_x_at	SERPINB3	NM_002974	serpin peptidase inhibitor, clade B (ovalbumin), member 3	5.71103	8.22462	-13.8374	-5.71038	0	0	down	coding	120
218835_at	SFTPA2	NM_001098668	surfactant protein A2	12.3079	9.79831	8.74598	5.69468	0	0	up	coding	121
206400_at	LGALS7	NM_001042507	lectin, galactoside-binding, soluble, 7	5.88303	8.38712	-14.6598	-5.67294	0	0	down	coding	122
203184_at	FBN2	NM_001999	fibrillin 2	4.5182	7.0192	-13.6388	-5.66079	0	0	down	coding	123
209278_s_at	TFPI2	NM_001271003	tissue factor pathway inhibitor 2	8.7985	6.30967	12.9149	5.61323	0	0	up	coding	124
205680_at	MMP10	NM_002425	matrix metallopeptidase 10 (stromelysin 2)	5.10411	7.58531	-11.4332	-5.58361	0	0	down	coding	125
205776_at	FMO5	NM_001144829	flavin containing monooxygenase 5	7.75792	5.29859	19.9886	5.49961	0	0	up	coding	126
227875_at	KLHL13	NM_001168299	kelch-like family member 13	5.20086	7.6534	-18.1296	-5.47379	0	0	down	coding	127
211002_s_at	TRIM29	NM_012101	tripartite motif containing 29	5.75199	8.20444	-22.2691	-5.47347	0	0	down	coding	128
210064_s_at	UPK1B	NM_006952	uroplakin 1B	4.41794	6.87035	-11.8252	-5.4733	0	0	down	coding	129
222904_s_at	TMC5	NM_001105248	transmembrane channel-like 5	8.27884	5.84558	19.1396	5.40111	0	0	up	coding	130
239370_at	LOC100505633	NR_038849	uncharacterized LOC100505633	4.64068	7.0583	-15.0495	-5.3429	0	0	down	coding	131
208153_s_at	FAT2	NM_001447	FAT atypical cadherin 2	4.5952	7.01107	-20.7867	-5.33639	0	0	down	coding	132
1553605_a_at	ABCA13	NM_152701	ATP-binding cassette, sub-family A (ABC1), member 13	3.95099	6.36422	-15.0409	-5.32667	0	0	down	coding	133
240143_at	---	---	---	3.08093	5.4884	-16.1254	-5.30545	0	0	down	coding	134
242940_x_at	DLX6	NM_005222	distal-less homeobox 6	3.40773	5.81496	-17.5909	-5.30455	0	0	down	coding	135
229105_at	GPR39	NM_001508	G protein-coupled receptor 39	7.25298	4.86944	21.9046	5.21819	0	0	up	coding	136
211653_x_at	AKR1C2	NM_001135241	aldo-keto reductase family 1, member C2	9.24487	11.6264	-12.7761	-5.21099	0	0	down	coding	137
204151_x_at	AKR1C1	NM_001353	aldo-keto reductase family 1, member C1	10.1357	12.5152	-13.5963	-5.20349	0	0	down	coding	138
205597_at	SLC44A4	NM_001178044	solute carrier family 44, member 4	7.84685	5.46884	20.0214	5.19817	0	0	up	coding	139
1556793_a_at	FAM83C	NM_178468	family with sequence similarity 83, member C	3.81863	6.19235	-15.8616	-5.18274	0	0	down	coding	140
205724_at	PKP1	NM_000299	plakophilin 1 (ectodermal dysplasia/skin fragility syndrome)	4.55363	6.92263	-20.638	-5.16582	0	0	down	coding	141
213693_s_at	MUC1	NM_001018016	mucin 1, cell surface associated	12.0579	9.707	19.0949	5.10133	0	0	up	coding	142
205654_at	C4BPA	NM_000715	complement component 4 binding protein, alpha	9.88741	7.55982	12.1151	5.01966	0	0	up	coding	143
