# Supplementary material for: Eight potential biomarkers for distinguishing between lung adenocarcinoma and squamous cell carcinoma
Source: Oncotarget. 2017 May 3;8(42):71759–71. doi: 10.18632/oncotarget.17606 (PMC5641087; doi:10.18632/oncotarget.17606)
Supplement: Supplementary file 12 [file oncotarget-08-71759-s012.xlsx]

## Sheet: Sheet1
Table S11: Main characteristics of adenocarcinoma and squamous cell carcinoma samples in lung cancer dataset GSE28571 (For more details, please visit the website of https://www.gcbi.com.cn/gclib/html/sample/R1NFMjg1NzE/1/20 )
Samples	Sample title	Histology
GSM707337	Adenocarcinoma_sample_192C	adenocarcinoma
GSM707347	Adenocarcinoma_sample_215A	adenocarcinoma
GSM707372	Adenocarcinoma_sample_61A	adenocarcinoma
GSM707428	Adenocarcinoma_sample_48A	adenocarcinoma
GSM707420	Adenocarcinoma_sample_35A	adenocarcinoma
GSM707425	Adenocarcinoma_sample_373B	adenocarcinoma
GSM707338	Adenocarcinoma_sample_193B	adenocarcinoma
GSM707383	Adenocarcinoma_sample_172C	adenocarcinoma
GSM707388	Adenocarcinoma_sample_197B	adenocarcinoma
GSM707335	Adenocarcinoma_sample_171A	adenocarcinoma
GSM707396	Adenocarcinoma_sample_258A	adenocarcinoma
GSM707409	Adenocarcinoma_sample_310A	adenocarcinoma
GSM707340	Adenocarcinoma_sample_200A	adenocarcinoma
GSM707375	Adenocarcinoma_sample_11C	adenocarcinoma
GSM707365	Adenocarcinoma_sample_311C	adenocarcinoma
GSM707385	Adenocarcinoma_sample_189A	adenocarcinoma
GSM707419	Adenocarcinoma_sample_359A	adenocarcinoma
GSM707380	Adenocarcinoma_sample_162A	adenocarcinoma
GSM707352	Adenocarcinoma_sample_22B	adenocarcinoma
GSM707376	Adenocarcinoma_sample_12B	adenocarcinoma
GSM707392	Adenocarcinoma_sample_235A	adenocarcinoma
GSM707413	Adenocarcinoma_sample_32A	adenocarcinoma
GSM707430	Adenocarcinoma_sample_81A	adenocarcinoma
GSM707405	Adenocarcinoma_sample_299B	adenocarcinoma
GSM707349	Adenocarcinoma_sample_223A	adenocarcinoma
GSM707345	Adenocarcinoma_sample_213A	adenocarcinoma
GSM707426	Adenocarcinoma_sample_37A	adenocarcinoma
GSM707418	Adenocarcinoma_sample_347A	adenocarcinoma
GSM707339	Adenocarcinoma_sample_19A	adenocarcinoma
GSM707367	Adenocarcinoma_sample_341A	adenocarcinoma
GSM707341	Adenocarcinoma_sample_201A	adenocarcinoma
GSM707353	Adenocarcinoma_sample_23A	adenocarcinoma
GSM707402	Adenocarcinoma_sample_288A	adenocarcinoma
GSM707374	Adenocarcinoma_sample_112B	adenocarcinoma
GSM707350	Adenocarcinoma_sample_224A	adenocarcinoma
GSM707390	Adenocarcinoma_sample_229A	adenocarcinoma
GSM707359	Adenocarcinoma_sample_282A	adenocarcinoma
GSM707370	Adenocarcinoma_sample_369A	adenocarcinoma
GSM707401	Adenocarcinoma_sample_284A	adenocarcinoma
GSM707382	Adenocarcinoma_sample_169D	adenocarcinoma
GSM707411	Adenocarcinoma_sample_317A	adenocarcinoma
GSM707363	Adenocarcinoma_sample_301A	adenocarcinoma
GSM707415	Adenocarcinoma_sample_338A	adenocarcinoma
GSM707364	Adenocarcinoma_sample_302A	adenocarcinoma
GSM707394	Adenocarcinoma_sample_255A	adenocarcinoma
GSM707357	Adenocarcinoma_sample_272B	adenocarcinoma
GSM707361	Adenocarcinoma_sample_292B	adenocarcinoma
GSM707393	Adenocarcinoma_sample_247A	adenocarcinoma
GSM707381	Adenocarcinoma_sample_165C	adenocarcinoma
GSM707351	Adenocarcinoma_sample_228B	adenocarcinoma
GSM707384	Squamous_cell_carcinoma_sample_175B	squamous cell carcinoma
GSM707368	Squamous_cell_carcinoma_sample_344A	squamous cell carcinoma
GSM707379	Squamous_cell_carcinoma_sample_14A	squamous cell carcinoma
GSM707360	Squamous_cell_carcinoma_sample_291A	squamous cell carcinoma
GSM707400	Squamous_cell_carcinoma_sample_27A	squamous cell carcinoma
GSM707399	Squamous_cell_carcinoma_sample_278A_2	squamous cell carcinoma
GSM707423	Squamous_cell_carcinoma_sample_367A	squamous cell carcinoma
GSM707427	Squamous_cell_carcinoma_sample_39A	squamous cell carcinoma
GSM707398	Squamous_cell_carcinoma_sample_271A	squamous cell carcinoma
GSM707412	Squamous_cell_carcinoma_sample_319A	squamous cell carcinoma
GSM707348	Squamous_cell_carcinoma_sample_217A	squamous cell carcinoma
GSM707422	Squamous_cell_carcinoma_sample_365A	squamous cell carcinoma
GSM707373	Squamous_cell_carcinoma_sample_98A	squamous cell carcinoma
GSM707377	Squamous_cell_carcinoma_sample_131A	squamous cell carcinoma
GSM707406	Squamous_cell_carcinoma_sample_300A	squamous cell carcinoma
GSM707369	Squamous_cell_carcinoma_sample_357A	squamous cell carcinoma
GSM707417	Squamous_cell_carcinoma_sample_342A	squamous cell carcinoma
GSM707358	Squamous_cell_carcinoma_sample_274B	squamous cell carcinoma
GSM707404	Squamous_cell_carcinoma_sample_297A	squamous cell carcinoma
GSM707429	Squamous_cell_carcinoma_sample_6A	squamous cell carcinoma
GSM707362	Squamous_cell_carcinoma_sample_296A	squamous cell carcinoma
GSM707342	Squamous_cell_carcinoma_sample_202A	squamous cell carcinoma
GSM707432	Squamous_cell_carcinoma_sample_88A	squamous cell carcinoma
GSM707355	Squamous_cell_carcinoma_sample_249A	squamous cell carcinoma
GSM707378	Squamous_cell_carcinoma_sample_13A	squamous cell carcinoma
GSM707424	Squamous_cell_carcinoma_sample_370A	squamous cell carcinoma
GSM707395	Squamous_cell_carcinoma_sample_256A	squamous cell carcinoma
GSM707407	Squamous_cell_carcinoma_sample_305A	squamous cell carcinoma
