# Supplementary material for: Eight potential biomarkers for distinguishing between lung adenocarcinoma and squamous cell carcinoma
Source: Oncotarget. 2017 May 3;8(42):71759–71. doi: 10.18632/oncotarget.17606 (PMC5641087; doi:10.18632/oncotarget.17606)
Supplement: Supplementary file 13 [file oncotarget-08-71759-s013.xlsx]

## Sheet: Sheet1
Table S12: Main characteristics of adenocarcinoma and squamous cell carcinoma samples in lung cancer dataset GSE37745 (For more details, please visit the website of https://www.gcbi.com.cn/gclib/html/sample/R1NFMzc3NDU/1/20)
Samples	Sample title	Histology
GSM1019270	Patient 101, male, adeno	adenocarcinoma
GSM1019258	Patient 66, male, adeno	adenocarcinoma
GSM1019169	Patient 189, female, adeno	adenocarcinoma
GSM1019299	Patient 187, male, adeno	adenocarcinoma
GSM1019311	Patient 257, female, adeno	adenocarcinoma
GSM1019158	Patient 112, male, adeno	adenocarcinoma
GSM1019234	Patient 369, female, adeno	adenocarcinoma
GSM1019308	Patient 241, male, adeno	adenocarcinoma
GSM1019313	Patient 275, female, adeno	adenocarcinoma
GSM1019187	Patient 228, female, adeno	adenocarcinoma
GSM1019207	Patient 292, female, adeno	adenocarcinoma
GSM1019244	Patient 28, female, adeno	adenocarcinoma
GSM1019196	Patient 258, male, adeno	adenocarcinoma
GSM1019149	Patient 35, female, adeno	adenocarcinoma
GSM1019330	Patient 353, male, adeno	adenocarcinoma
GSM1019303	Patient 218, male, adeno	adenocarcinoma
GSM1019183	Patient 215, female, adeno	adenocarcinoma
GSM1019272	Patient 107, female, adeno	adenocarcinoma
GSM1019175	Patient 200, male, adeno	adenocarcinoma
GSM1019163	Patient 165, male, adeno	adenocarcinoma
GSM1019318	Patient 290, female, adeno	adenocarcinoma
GSM1019192	Patient 247, female, adeno	adenocarcinoma
GSM1019190	Patient 235, female, adeno	adenocarcinoma
GSM1019210	Patient 297, male, adeno	adenocarcinoma
GSM1019154	Patient 81, male, adeno	adenocarcinoma
GSM1019289	Patient 163, male, adeno	adenocarcinoma
GSM1019186	Patient 224, female, adeno	adenocarcinoma
GSM1019171	Patient 193, female, adeno	adenocarcinoma
GSM1019194	Patient 255, female, adeno	adenocarcinoma
GSM1019265	Patient 80, female, adeno	adenocarcinoma
GSM1019164	Patient 169, female, adeno	adenocarcinoma
GSM1019295	Patient 180, female, adeno	adenocarcinoma
GSM1019321	Patient 318, male, adeno	adenocarcinoma
GSM1019144	Patient 22, male, adeno	adenocarcinoma
GSM1019247	Patient 36, male, adeno	adenocarcinoma
GSM1019152	Patient 48, female, adeno	adenocarcinoma
GSM1019243	Patient 20, male, adeno	adenocarcinoma
GSM1019268	Patient 93, male, adeno	adenocarcinoma
GSM1019228	Patient 347, male, adeno	adenocarcinoma
GSM1019162	Patient 162, male, adeno	adenocarcinoma
GSM1019292	Patient 173, male, adeno	adenocarcinoma
GSM1019140	Patient 12, male, adeno	adenocarcinoma
GSM1019230	Patient 359, female, adeno	adenocarcinoma
GSM1019249	Patient 41, female, adeno	adenocarcinoma
GSM1019332	Patient 360, female, adeno	adenocarcinoma
GSM1019218	Patient 311, male, adeno	adenocarcinoma
GSM1019211	Patient 299, female, adeno	adenocarcinoma
GSM1019286	Patient 154, male, adeno	adenocarcinoma
GSM1019260	Patient 74, male, adeno	adenocarcinoma
GSM1019170	Patient 192, male, adeno	adenocarcinoma
GSM1019224	Patient 338, female, adeno	adenocarcinoma
GSM1019166	Patient 172, female, adeno	adenocarcinoma
GSM1019153	Patient 61, male, adeno	adenocarcinoma
GSM1019259	Patient 68, female, adeno	adenocarcinoma
GSM1019283	Patient 147, female, adeno	adenocarcinoma
GSM1019213	Patient 301, male, adeno	adenocarcinoma
GSM1019312	Patient 263, male, adeno	adenocarcinoma
GSM1019242	Patient 16, female, adeno	adenocarcinoma
GSM1019275	Patient 114, female, adeno	adenocarcinoma
GSM1019328	Patient 348, male, adeno	adenocarcinoma
GSM1019181	Patient 213, female, adeno	adenocarcinoma
GSM1019264	Patient 79, female, adeno	adenocarcinoma
GSM1019320	Patient 312, male, adeno	adenocarcinoma
GSM1019200	Patient 272, female, adeno	adenocarcinoma
GSM1019197	Patient 260, male, adeno	adenocarcinoma
GSM1019256	Patient 62, female, adeno	adenocarcinoma
GSM1019203	Patient 282, female, adeno	adenocarcinoma
GSM1019261	Patient 75, male, adeno	adenocarcinoma
GSM1019290	Patient 164, female, adeno	adenocarcinoma
GSM1019253	Patient 56, male, adeno	adenocarcinoma
GSM1019239	Patient 7, male, adeno	adenocarcinoma
GSM1019220	Patient 317, female, adeno	adenocarcinoma
GSM1019180	Patient 212, male, adeno	adenocarcinoma
GSM1019150	Patient 37, female, adeno	adenocarcinoma
GSM1019147	Patient 32, male, adeno	adenocarcinoma
GSM1019254	Patient 58, female, adeno	adenocarcinoma
GSM1019185	Patient 223, male, adeno	adenocarcinoma
GSM1019160	Patient 133, female, adeno	adenocarcinoma
GSM1019257	Patient 64, male, adeno	adenocarcinoma
GSM1019302	Patient 209, female, adeno	adenocarcinoma
GSM1019316	Patient 285, female, adeno	adenocarcinoma
GSM1019145	Patient 23, female, adeno	adenocarcinoma
GSM1019285	Patient 150, female, adeno	adenocarcinoma
GSM1019176	Patient 201, female, adeno	adenocarcinoma
GSM1019310	Patient 254, female, adeno	adenocarcinoma
GSM1019300	Patient 190, male, adeno	adenocarcinoma
GSM1019188	Patient 229, female, adeno	adenocarcinoma
GSM1019314	Patient 276, male, adeno	adenocarcinoma
GSM1019204	Patient 284, male, adeno	adenocarcinoma
GSM1019288	Patient 160, female, adeno	adenocarcinoma
GSM1019217	Patient 310, female, adeno	adenocarcinoma
GSM1019216	Patient 309, female, adeno	adenocarcinoma
GSM1019274	Patient 111, female, adeno	adenocarcinoma
GSM1019273	Patient 110, female, adeno	adenocarcinoma
GSM1019305	Patient 226, female, adeno	adenocarcinoma
GSM1019205	Patient 288, male, adeno	adenocarcinoma
GSM1019165	Patient 171, male, adeno	adenocarcinoma
GSM1019324	Patient 327, male, adeno	adenocarcinoma
GSM1019309	Patient 244, female, adeno	adenocarcinoma
GSM1019214	Patient 302, female, adeno	adenocarcinoma
GSM1019174	Patient 197, male, adeno	adenocarcinoma
GSM1019143	Patient 19, female, adeno	adenocarcinoma
GSM1019236	Patient 373, female, adeno	adenocarcinoma
GSM1019225	Patient 341, female, adeno	adenocarcinoma
GSM1019139	Patient 11, female, adeno	adenocarcinoma
GSM1019298	Patient 186, female, adeno	adenocarcinoma
GSM1019206	Patient 291, female, squamous	squamous cell carcinoma
GSM1019193	Patient 249, male, squamous	squamous cell carcinoma
GSM1019251	Patient 52, female, squamous	squamous cell carcinoma
GSM1019146	Patient 27, female, squamous	squamous cell carcinoma
GSM1019215	Patient 305, male, squamous	squamous cell carcinoma
GSM1019168	Patient 175, male, squamous	squamous cell carcinoma
GSM1019278	Patient 128, female, squamous	squamous cell carcinoma
GSM1019195	Patient 256, female, squamous	squamous cell carcinoma
GSM1019277	Patient 123, male, squamous	squamous cell carcinoma
GSM1019227	Patient 344, female, squamous	squamous cell carcinoma
GSM1019157	Patient 98, male, squamous	squamous cell carcinoma
GSM1019329	Patient 350, female, squamous	squamous cell carcinoma
GSM1019221	Patient 319, male, squamous	squamous cell carcinoma
GSM1019184	Patient 217, female, squamous	squamous cell carcinoma
GSM1019191	Patient 243, male, squamous	squamous cell carcinoma
GSM1019325	Patient 329, male, squamous	squamous cell carcinoma
GSM1019238	Patient 5, male, squamous	squamous cell carcinoma
GSM1019159	Patient 131, female, squamous	squamous cell carcinoma
GSM1019201	Patient 274, male, squamous	squamous cell carcinoma
GSM1019141	Patient 13, male, squamous	squamous cell carcinoma
GSM1019235	Patient 370, male, squamous	squamous cell carcinoma
GSM1019266	Patient 84, male, squamous	squamous cell carcinoma
GSM1019280	Patient 135, male, squamous	squamous cell carcinoma
GSM1019241	Patient 10, male, squamous	squamous cell carcinoma
GSM1019199	Patient 271, female, squamous	squamous cell carcinoma
GSM1019232	Patient 365, male, squamous	squamous cell carcinoma
GSM1019240	Patient 8, male, squamous	squamous cell carcinoma
GSM1019279	Patient 130, male, squamous	squamous cell carcinoma
GSM1019245	Patient 29, male, squamous	squamous cell carcinoma
GSM1019276	Patient 116, female, squamous	squamous cell carcinoma
GSM1019323	Patient 321, male, squamous	squamous cell carcinoma
GSM1019255	Patient 59, male, squamous	squamous cell carcinoma
GSM1019281	Patient 138, male, squamous	squamous cell carcinoma
GSM1019297	Patient 184, female, squamous	squamous cell carcinoma
GSM1019307	Patient 239, male, squamous	squamous cell carcinoma
GSM1019212	Patient 300, female, squamous	squamous cell carcinoma
GSM1019322	Patient 320, male, squamous	squamous cell carcinoma
GSM1019202	Patient 278, male, squamous	squamous cell carcinoma
GSM1019198	Patient 265, male, squamous	squamous cell carcinoma
GSM1019263	Patient 78, male, squamous	squamous cell carcinoma
GSM1019250	Patient 43, male, squamous	squamous cell carcinoma
GSM1019209	Patient 296, female, squamous	squamous cell carcinoma
GSM1019151	Patient 39, female, squamous	squamous cell carcinoma
GSM1019172	Patient 195, male, squamous	squamous cell carcinoma
GSM1019319	Patient 294, male, squamous	squamous cell carcinoma
GSM1019294	Patient 179, male, squamous	squamous cell carcinoma
GSM1019252	Patient 55, male, squamous	squamous cell carcinoma
GSM1019267	Patient 92, female, squamous	squamous cell carcinoma
GSM1019293	Patient 178, female, squamous	squamous cell carcinoma
GSM1019229	Patient 357, male, squamous	squamous cell carcinoma
GSM1019296	Patient 182, male, squamous	squamous cell carcinoma
GSM1019142	Patient 14, male, squamous	squamous cell carcinoma
GSM1019284	Patient 149, male, squamous	squamous cell carcinoma
GSM1019271	Patient 105, male, squamous	squamous cell carcinoma
GSM1019233	Patient 367, male, squamous	squamous cell carcinoma
GSM1019331	Patient 354, male, squamous	squamous cell carcinoma
GSM1019326	Patient 334, male, squamous	squamous cell carcinoma
GSM1019226	Patient 342, male, squamous	squamous cell carcinoma
GSM1019282	Patient 139, male, squamous	squamous cell carcinoma
GSM1019138	Patient 6, male, squamous	squamous cell carcinoma
GSM1019246	Patient 30, female, squamous	squamous cell carcinoma
GSM1019156	Patient 88, male, squamous	squamous cell carcinoma
GSM1019291	Patient 168, female, squamous	squamous cell carcinoma
GSM1019306	Patient 236, female, squamous	squamous cell carcinoma
GSM1019269	Patient 96, male, squamous	squamous cell carcinoma
GSM1019177	Patient 202, male, squamous	squamous cell carcinoma
