# Supplementary material for: Eight potential biomarkers for distinguishing between lung adenocarcinoma and squamous cell carcinoma
Source: Oncotarget. 2017 May 3;8(42):71759–71. doi: 10.18632/oncotarget.17606 (PMC5641087; doi:10.18632/oncotarget.17606)
Supplement: Supplementary file 14 [file oncotarget-08-71759-s014.xlsx]

## Sheet: Sheet1
Table S13: Main characteristics of adenocarcinoma and squamous cell carcinoma samples in lung cancer dataset GSE43580 (For more details, please visit the website of https://www.gcbi.com.cn/gclib/html/sample/R1NFNDM1ODA/1/20)
Samples	Sample title	Histology
GSM1065726	Lung_tumor_AC_stage_1_rep1	adenocarcinoma
GSM1065761	Lung_tumor_AC_stage_1_rep10	adenocarcinoma
GSM1065762	Lung_tumor_AC_stage_1_rep11	adenocarcinoma
GSM1065772	Lung_tumor_AC_stage_1_rep12	adenocarcinoma
GSM1065774	Lung_tumor_AC_stage_1_rep13	adenocarcinoma
GSM1065776	Lung_tumor_AC_stage_1_rep14	adenocarcinoma
GSM1065778	Lung_tumor_AC_stage_1_rep15	adenocarcinoma
GSM1065783	Lung_tumor_AC_stage_1_rep16	adenocarcinoma
GSM1065784	Lung_tumor_AC_stage_1_rep17	adenocarcinoma
GSM1065788	Lung_tumor_AC_stage_1_rep18	adenocarcinoma
GSM1065789	Lung_tumor_AC_stage_1_rep19	adenocarcinoma
GSM1065728	Lung_tumor_AC_stage_1_rep2	adenocarcinoma
GSM1065793	Lung_tumor_AC_stage_1_rep20	adenocarcinoma
GSM1065797	Lung_tumor_AC_stage_1_rep21	adenocarcinoma
GSM1065801	Lung_tumor_AC_stage_1_rep22	adenocarcinoma
GSM1065804	Lung_tumor_AC_stage_1_rep23	adenocarcinoma
GSM1065805	Lung_tumor_AC_stage_1_rep24	adenocarcinoma
GSM1065806	Lung_tumor_AC_stage_1_rep25	adenocarcinoma
GSM1065809	Lung_tumor_AC_stage_1_rep26	adenocarcinoma
GSM1065812	Lung_tumor_AC_stage_1_rep27	adenocarcinoma
GSM1065813	Lung_tumor_AC_stage_1_rep28	adenocarcinoma
GSM1065819	Lung_tumor_AC_stage_1_rep29	adenocarcinoma
GSM1065735	Lung_tumor_AC_stage_1_rep3	adenocarcinoma
GSM1065827	Lung_tumor_AC_stage_1_rep30	adenocarcinoma
GSM1065828	Lung_tumor_AC_stage_1_rep31	adenocarcinoma
GSM1065832	Lung_tumor_AC_stage_1_rep32	adenocarcinoma
GSM1065838	Lung_tumor_AC_stage_1_rep33	adenocarcinoma
GSM1065843	Lung_tumor_AC_stage_1_rep34	adenocarcinoma
GSM1065850	Lung_tumor_AC_stage_1_rep35	adenocarcinoma
GSM1065857	Lung_tumor_AC_stage_1_rep36	adenocarcinoma
GSM1065861	Lung_tumor_AC_stage_1_rep37	adenocarcinoma
GSM1065865	Lung_tumor_AC_stage_1_rep38	adenocarcinoma
GSM1065867	Lung_tumor_AC_stage_1_rep39	adenocarcinoma
GSM1065744	Lung_tumor_AC_stage_1_rep4	adenocarcinoma
GSM1065869	Lung_tumor_AC_stage_1_rep40	adenocarcinoma
GSM1065872	Lung_tumor_AC_stage_1_rep41	adenocarcinoma
GSM1065745	Lung_tumor_AC_stage_1_rep5	adenocarcinoma
GSM1065751	Lung_tumor_AC_stage_1_rep6	adenocarcinoma
GSM1065753	Lung_tumor_AC_stage_1_rep7	adenocarcinoma
GSM1065754	Lung_tumor_AC_stage_1_rep8	adenocarcinoma
GSM1065759	Lung_tumor_AC_stage_1_rep9	adenocarcinoma
GSM1065738	Lung_tumor_AC_stage_2_rep1	adenocarcinoma
GSM1065770	Lung_tumor_AC_stage_2_rep10	adenocarcinoma
GSM1065777	Lung_tumor_AC_stage_2_rep11	adenocarcinoma
GSM1065780	Lung_tumor_AC_stage_2_rep12	adenocarcinoma
GSM1065781	Lung_tumor_AC_stage_2_rep13	adenocarcinoma
GSM1065785	Lung_tumor_AC_stage_2_rep14	adenocarcinoma
GSM1065791	Lung_tumor_AC_stage_2_rep15	adenocarcinoma
GSM1065798	Lung_tumor_AC_stage_2_rep16	adenocarcinoma
GSM1065802	Lung_tumor_AC_stage_2_rep17	adenocarcinoma
GSM1065808	Lung_tumor_AC_stage_2_rep18	adenocarcinoma
GSM1065810	Lung_tumor_AC_stage_2_rep19	adenocarcinoma
GSM1065742	Lung_tumor_AC_stage_2_rep2	adenocarcinoma
GSM1065816	Lung_tumor_AC_stage_2_rep20	adenocarcinoma
GSM1065825	Lung_tumor_AC_stage_2_rep21	adenocarcinoma
GSM1065826	Lung_tumor_AC_stage_2_rep22	adenocarcinoma
GSM1065829	Lung_tumor_AC_stage_2_rep23	adenocarcinoma
GSM1065834	Lung_tumor_AC_stage_2_rep24	adenocarcinoma
GSM1065836	Lung_tumor_AC_stage_2_rep25	adenocarcinoma
GSM1065839	Lung_tumor_AC_stage_2_rep26	adenocarcinoma
GSM1065845	Lung_tumor_AC_stage_2_rep27	adenocarcinoma
GSM1065848	Lung_tumor_AC_stage_2_rep28	adenocarcinoma
GSM1065853	Lung_tumor_AC_stage_2_rep29	adenocarcinoma
GSM1065747	Lung_tumor_AC_stage_2_rep3	adenocarcinoma
GSM1065856	Lung_tumor_AC_stage_2_rep30	adenocarcinoma
GSM1065858	Lung_tumor_AC_stage_2_rep31	adenocarcinoma
GSM1065863	Lung_tumor_AC_stage_2_rep32	adenocarcinoma
GSM1065864	Lung_tumor_AC_stage_2_rep33	adenocarcinoma
GSM1065868	Lung_tumor_AC_stage_2_rep34	adenocarcinoma
GSM1065870	Lung_tumor_AC_stage_2_rep35	adenocarcinoma
GSM1065871	Lung_tumor_AC_stage_2_rep36	adenocarcinoma
GSM1065752	Lung_tumor_AC_stage_2_rep4	adenocarcinoma
GSM1065757	Lung_tumor_AC_stage_2_rep5	adenocarcinoma
GSM1065763	Lung_tumor_AC_stage_2_rep6	adenocarcinoma
GSM1065765	Lung_tumor_AC_stage_2_rep7	adenocarcinoma
GSM1065767	Lung_tumor_AC_stage_2_rep8	adenocarcinoma
GSM1065769	Lung_tumor_AC_stage_2_rep9	adenocarcinoma
GSM1065725	Lung_tumor_SCC_stage_1_rep1	squamous cell carcinoma
GSM1065766	Lung_tumor_SCC_stage_1_rep10	squamous cell carcinoma
GSM1065768	Lung_tumor_SCC_stage_1_rep11	squamous cell carcinoma
GSM1065773	Lung_tumor_SCC_stage_1_rep12	squamous cell carcinoma
GSM1065782	Lung_tumor_SCC_stage_1_rep13	squamous cell carcinoma
GSM1065786	Lung_tumor_SCC_stage_1_rep14	squamous cell carcinoma
GSM1065790	Lung_tumor_SCC_stage_1_rep15	squamous cell carcinoma
GSM1065795	Lung_tumor_SCC_stage_1_rep16	squamous cell carcinoma
GSM1065799	Lung_tumor_SCC_stage_1_rep17	squamous cell carcinoma
GSM1065807	Lung_tumor_SCC_stage_1_rep18	squamous cell carcinoma
GSM1065815	Lung_tumor_SCC_stage_1_rep19	squamous cell carcinoma
GSM1065734	Lung_tumor_SCC_stage_1_rep2	squamous cell carcinoma
GSM1065817	Lung_tumor_SCC_stage_1_rep20	squamous cell carcinoma
GSM1065820	Lung_tumor_SCC_stage_1_rep21	squamous cell carcinoma
GSM1065822	Lung_tumor_SCC_stage_1_rep22	squamous cell carcinoma
GSM1065823	Lung_tumor_SCC_stage_1_rep23	squamous cell carcinoma
GSM1065830	Lung_tumor_SCC_stage_1_rep24	squamous cell carcinoma
GSM1065833	Lung_tumor_SCC_stage_1_rep25	squamous cell carcinoma
GSM1065835	Lung_tumor_SCC_stage_1_rep26	squamous cell carcinoma
GSM1065837	Lung_tumor_SCC_stage_1_rep27	squamous cell carcinoma
GSM1065840	Lung_tumor_SCC_stage_1_rep28	squamous cell carcinoma
GSM1065846	Lung_tumor_SCC_stage_1_rep29	squamous cell carcinoma
GSM1065736	Lung_tumor_SCC_stage_1_rep3	squamous cell carcinoma
GSM1065851	Lung_tumor_SCC_stage_1_rep30	squamous cell carcinoma
GSM1065860	Lung_tumor_SCC_stage_1_rep31	squamous cell carcinoma
GSM1065866	Lung_tumor_SCC_stage_1_rep32	squamous cell carcinoma
GSM1065873	Lung_tumor_SCC_stage_1_rep33	squamous cell carcinoma
GSM1065874	Lung_tumor_SCC_stage_1_rep34	squamous cell carcinoma
GSM1065737	Lung_tumor_SCC_stage_1_rep4	squamous cell carcinoma
GSM1065739	Lung_tumor_SCC_stage_1_rep5	squamous cell carcinoma
GSM1065740	Lung_tumor_SCC_stage_1_rep6	squamous cell carcinoma
GSM1065743	Lung_tumor_SCC_stage_1_rep7	squamous cell carcinoma
GSM1065756	Lung_tumor_SCC_stage_1_rep8	squamous cell carcinoma
GSM1065758	Lung_tumor_SCC_stage_1_rep9	squamous cell carcinoma
GSM1065727	Lung_tumor_SCC_stage_2_rep1	squamous cell carcinoma
GSM1065749	Lung_tumor_SCC_stage_2_rep10	squamous cell carcinoma
GSM1065750	Lung_tumor_SCC_stage_2_rep11	squamous cell carcinoma
GSM1065755	Lung_tumor_SCC_stage_2_rep12	squamous cell carcinoma
GSM1065760	Lung_tumor_SCC_stage_2_rep13	squamous cell carcinoma
GSM1065764	Lung_tumor_SCC_stage_2_rep14	squamous cell carcinoma
GSM1065771	Lung_tumor_SCC_stage_2_rep15	squamous cell carcinoma
GSM1065775	Lung_tumor_SCC_stage_2_rep16	squamous cell carcinoma
GSM1065779	Lung_tumor_SCC_stage_2_rep17	squamous cell carcinoma
GSM1065787	Lung_tumor_SCC_stage_2_rep18	squamous cell carcinoma
GSM1065792	Lung_tumor_SCC_stage_2_rep19	squamous cell carcinoma
GSM1065729	Lung_tumor_SCC_stage_2_rep2	squamous cell carcinoma
GSM1065794	Lung_tumor_SCC_stage_2_rep20	squamous cell carcinoma
GSM1065796	Lung_tumor_SCC_stage_2_rep21	squamous cell carcinoma
GSM1065800	Lung_tumor_SCC_stage_2_rep22	squamous cell carcinoma
GSM1065803	Lung_tumor_SCC_stage_2_rep23	squamous cell carcinoma
GSM1065811	Lung_tumor_SCC_stage_2_rep24	squamous cell carcinoma
GSM1065814	Lung_tumor_SCC_stage_2_rep25	squamous cell carcinoma
GSM1065818	Lung_tumor_SCC_stage_2_rep26	squamous cell carcinoma
GSM1065821	Lung_tumor_SCC_stage_2_rep27	squamous cell carcinoma
GSM1065824	Lung_tumor_SCC_stage_2_rep28	squamous cell carcinoma
GSM1065831	Lung_tumor_SCC_stage_2_rep29	squamous cell carcinoma
GSM1065730	Lung_tumor_SCC_stage_2_rep3	squamous cell carcinoma
GSM1065841	Lung_tumor_SCC_stage_2_rep30	squamous cell carcinoma
GSM1065842	Lung_tumor_SCC_stage_2_rep31	squamous cell carcinoma
GSM1065844	Lung_tumor_SCC_stage_2_rep32	squamous cell carcinoma
GSM1065847	Lung_tumor_SCC_stage_2_rep33	squamous cell carcinoma
GSM1065849	Lung_tumor_SCC_stage_2_rep34	squamous cell carcinoma
GSM1065852	Lung_tumor_SCC_stage_2_rep35	squamous cell carcinoma
GSM1065854	Lung_tumor_SCC_stage_2_rep36	squamous cell carcinoma
GSM1065855	Lung_tumor_SCC_stage_2_rep37	squamous cell carcinoma
GSM1065859	Lung_tumor_SCC_stage_2_rep38	squamous cell carcinoma
GSM1065862	Lung_tumor_SCC_stage_2_rep39	squamous cell carcinoma
GSM1065731	Lung_tumor_SCC_stage_2_rep4	squamous cell carcinoma
GSM1065732	Lung_tumor_SCC_stage_2_rep5	squamous cell carcinoma
GSM1065733	Lung_tumor_SCC_stage_2_rep6	squamous cell carcinoma
GSM1065741	Lung_tumor_SCC_stage_2_rep7	squamous cell carcinoma
GSM1065746	Lung_tumor_SCC_stage_2_rep8	squamous cell carcinoma
GSM1065748	Lung_tumor_SCC_stage_2_rep9	squamous cell carcinoma
