# Supplementary material for: Eight potential biomarkers for distinguishing between lung adenocarcinoma and squamous cell carcinoma
Source: Oncotarget. 2017 May 3;8(42):71759–71. doi: 10.18632/oncotarget.17606 (PMC5641087; doi:10.18632/oncotarget.17606)
Supplement: Supplementary file 15 [file oncotarget-08-71759-s015.xlsx]

## Sheet: Sheet1
Table S14: Main characteristics of adenocarcinoma and squamous cell carcinoma samples in lung cancer dataset GSE50081 (For more details, please visit the website of https://www.gcbi.com.cn/gclib/html/sample/R1NFNTAwODE/1/20)
Samples	Sample title		Histology
GSM1213787	MB135	2.913	adenocarcinoma
GSM1213707	MB042	1.725	adenocarcinoma
GSM1213773	MB120	4.794	adenocarcinoma
GSM1213682	MB016	5.561	adenocarcinoma
GSM1213795	MB146	6.675	adenocarcinoma
GSM1213676	MB008	4.156	adenocarcinoma
GSM1213742	MB088	5.259	adenocarcinoma
GSM1213756	MB102	5.273	adenocarcinoma
GSM1213840	MB199	0.016	adenocarcinoma
GSM1213716	MB054	4.367	adenocarcinoma
GSM1213743	MB089	5.032	adenocarcinoma
GSM1213726	MB070	6.563	adenocarcinoma
GSM1213794	MB145	4.988	adenocarcinoma
GSM1213844	MB203	4.539	adenocarcinoma
GSM1213784	MB132	5.205	adenocarcinoma
GSM1213762	MB109	0.112	adenocarcinoma
GSM1213723	MB065	2.229	adenocarcinoma
GSM1213686	MB020	2.836	adenocarcinoma
GSM1213764	MB111	7.745	adenocarcinoma
GSM1213683	MB017	5.018	adenocarcinoma
GSM1213710	MB047	0.214	adenocarcinoma
GSM1213769	MB116	3.721	adenocarcinoma
GSM1213848	MB207	0.099	adenocarcinoma
GSM1213804	MB155	7.833	adenocarcinoma
GSM1213777	MB125	5.446	adenocarcinoma
GSM1213781	MB129	1.796	adenocarcinoma
GSM1213797	MB148	5.837	adenocarcinoma
GSM1213727	MB071	1.791	adenocarcinoma
GSM1213752	MB098	0.821	adenocarcinoma
GSM1213785	MB133	2.94	adenocarcinoma
GSM1213672	MB004	6.842	adenocarcinoma
GSM1213846	MB205	0.315	adenocarcinoma
GSM1213678	MB011	3.743	adenocarcinoma
GSM1213751	MB097	4.912	adenocarcinoma
GSM1213763	MB110	1.955	adenocarcinoma
GSM1213702	MB037	2.927	adenocarcinoma
GSM1213690	MB024	4.882	adenocarcinoma
GSM1213803	MB154	1.536	adenocarcinoma
GSM1213845	MB204	1.035	adenocarcinoma
GSM1213837	MB195	7.608	adenocarcinoma
GSM1213768	MB115	4.345	adenocarcinoma
GSM1213779	MB127	3.107	adenocarcinoma
GSM1213818	MB171	3.379	adenocarcinoma
GSM1213695	MB030	5.843	adenocarcinoma
GSM1213833	MB191	0.126	adenocarcinoma
GSM1213758	MB105	2.119	adenocarcinoma
GSM1213704	MB039	4.964	adenocarcinoma
GSM1213814	MB167	5.103	adenocarcinoma
GSM1213696	MB031	5.18	adenocarcinoma
GSM1213692	MB026	5.744	adenocarcinoma
GSM1213741	MB087	6.352	adenocarcinoma
GSM1213819	MB172	1.522	adenocarcinoma
GSM1213736	MB082	0.887	adenocarcinoma
GSM1213849	MB208	4.162	adenocarcinoma
GSM1213754	MB100	0.701	adenocarcinoma
GSM1213809	MB161	1.273	adenocarcinoma
GSM1213774	MB122	2.888	adenocarcinoma
GSM1213687	MB021	6.456	adenocarcinoma
GSM1213677	MB009	6.218	adenocarcinoma
GSM1213717	MB055	3.608	adenocarcinoma
GSM1213770	MB117	2.108	adenocarcinoma
GSM1213834	MB192	2.708	adenocarcinoma
GSM1213760	MB107	4.575	adenocarcinoma
GSM1213808	MB159	5.005	adenocarcinoma
GSM1213747	MB093	4.129	adenocarcinoma
GSM1213824	MB177	1.591	adenocarcinoma
GSM1213793	MB141	2.686	adenocarcinoma
GSM1213780	MB128	0.654	adenocarcinoma
GSM1213693	MB027	0.709	adenocarcinoma
GSM1213691	MB025	6.393	adenocarcinoma
GSM1213734	MB079	5.161	adenocarcinoma
GSM1213703	MB038	5.752	adenocarcinoma
GSM1213792	MB140	2.916	adenocarcinoma
GSM1213733	MB078	2.708	adenocarcinoma
GSM1213730	MB074	0.799	adenocarcinoma
GSM1213753	MB099	2.732	adenocarcinoma
GSM1213700	MB035	1.87	adenocarcinoma
GSM1213722	MB064	0.583	adenocarcinoma
GSM1213680	MB013	5.988	adenocarcinoma
GSM1213685	MB019	6.757	adenocarcinoma
GSM1213699	MB034	1.325	adenocarcinoma
GSM1213688	MB022	5.758	adenocarcinoma
GSM1213825	MB178	7.381	adenocarcinoma
GSM1213715	MB053	4.022	adenocarcinoma
GSM1213737	MB083	2.946	adenocarcinoma
GSM1213811	MB163	1.372	adenocarcinoma
GSM1213847	MB206	8.263	adenocarcinoma
GSM1213836	MB194	1.262	adenocarcinoma
GSM1213810	MB162	0.153	adenocarcinoma
GSM1213681	MB014	5.317	adenocarcinoma
GSM1213775	MB123	3.143	adenocarcinoma
GSM1213788	MB136	1.191	adenocarcinoma
GSM1213757	MB104	0.274	adenocarcinoma
GSM1213759	MB106	5.495	adenocarcinoma
GSM1213750	MB096	0.923	adenocarcinoma
GSM1213694	MB029	3.102	adenocarcinoma
GSM1213816	MB169	0.093	adenocarcinoma
GSM1213831	MB187	5.125	adenocarcinoma
GSM1213820	MB173	1.906	adenocarcinoma
GSM1213782	MB130	3.214	adenocarcinoma
GSM1213783	MB131	0.6	adenocarcinoma
GSM1213697	MB032	6.368	adenocarcinoma
GSM1213749	MB095	1.216	adenocarcinoma
GSM1213720	MB062	6.371	adenocarcinoma
GSM1213739	MB085	0.12	adenocarcinoma
GSM1213698	MB033	5.634	adenocarcinoma
GSM1213805	MB156	6.021	adenocarcinoma
GSM1213673	MB005	1.613	adenocarcinoma
GSM1213746	MB092	5.175	adenocarcinoma
GSM1213728	MB072	5.388	adenocarcinoma
GSM1213740	MB086	5.843	adenocarcinoma
GSM1213806	MB157	1.714	adenocarcinoma
GSM1213826	MB179	0.569	adenocarcinoma
GSM1213671	MB003	7.324	adenocarcinoma
GSM1213738	MB084	3.852	adenocarcinoma
GSM1213800	MB151	0.515	adenocarcinoma
GSM1213670	MB002	7.521	adenocarcinoma
GSM1213679	MB012	6.311	adenocarcinoma
GSM1213735	MB081	1.232	adenocarcinoma
GSM1213689	MB023	4.95	adenocarcinoma
GSM1213812	MB164	0.802	adenocarcinoma
GSM1213761	MB108	4.928	adenocarcinoma
GSM1213801	MB152	0.027	adenocarcinoma
GSM1213724	MB066	6.283	adenocarcinoma
GSM1213807	MB158	0.706	adenocarcinoma
GSM1213827	MB181	4.17	adenocarcinoma
GSM1213798	MB149	0.019	adenocarcinoma
GSM1213776	MB124	1.213	NSCLC-favor adenocarcinoma
GSM1213718	MB059	4.947	squamous cell carcinoma
GSM1213817	MB170	3.461	squamous cell carcinoma
GSM1213744	MB090	5.043	squamous cell carcinoma
GSM1213802	MB153	4.726	squamous cell carcinoma
GSM1213719	MB061	0.808	squamous cell carcinoma
GSM1213731	MB076	5.81	squamous cell carcinoma
GSM1213767	MB114	3.641	squamous cell carcinoma
GSM1213729	MB073	1.933	squamous cell carcinoma
GSM1213796	MB147	5.604	squamous cell carcinoma
GSM1213674	MB006	7.034	squamous cell carcinoma
GSM1213675	MB007	6.85	squamous cell carcinoma
GSM1213711	MB048	4.624	squamous cell carcinoma
GSM1213815	MB168	4.761	squamous cell carcinoma
GSM1213789	MB137	0.709	squamous cell carcinoma
GSM1213732	MB077	7.556	squamous cell carcinoma
GSM1213843	MB202	7.737	squamous cell carcinoma
GSM1213706	MB041	7.499	squamous cell carcinoma
GSM1213684	MB018	3.466	squamous cell carcinoma
GSM1213822	MB175	12.036	squamous cell carcinoma
GSM1213813	MB165	0.947	squamous cell carcinoma
GSM1213830	MB186	8.339	squamous cell carcinoma
GSM1213709	MB046	4.679	squamous cell carcinoma
GSM1213765	MB112	2.7	squamous cell carcinoma
GSM1213712	MB050	6.582	squamous cell carcinoma
GSM1213828	MB183	1.128	squamous cell carcinoma
GSM1213748	MB094	5.079	squamous cell carcinoma
GSM1213766	MB113	3.48	squamous cell carcinoma
GSM1213705	MB040	0.287	squamous cell carcinoma
GSM1213821	MB174	11.392	squamous cell carcinoma
GSM1213708	MB045	5.227	squamous cell carcinoma
GSM1213839	MB198	0.093	squamous cell carcinoma
GSM1213791	MB139	0.077	squamous cell carcinoma
GSM1213829	MB184	1.369	squamous cell carcinoma
GSM1213701	MB036	5.194	squamous cell carcinoma
GSM1213772	MB119	7.436	squamous cell carcinoma
GSM1213714	MB052	6.149	squamous cell carcinoma
GSM1213790	MB138	5.183	squamous cell carcinoma
GSM1213838	MB197	3.855	squamous cell carcinoma
GSM1213841	MB200	2.927	squamous cell carcinoma
GSM1213771	MB118	7.384	squamous cell carcinoma
GSM1213786	MB134	5.958	squamous cell carcinoma
GSM1213778	MB126	5.667	squamous cell carcinoma
GSM1213835	MB193	1.881	squamous cell carcinoma X2
